# Supplementary material for: Identification of cis-regulatory modules for adeno-associated virus-based cell-type-specific targeting in the retina and brain
Source: J Biol Chem. 2022 Feb 9;298(4):101674. doi: 10.1016/j.jbc.2022.101674 (PMC8980332; doi:10.1016/j.jbc.2022.101674)
Supplement: Supplemental File 1 [file mmc1.xlsx]

## Sheet: Sheet1
Supplementary File 1
Related figure	CRM/ORF/promoter	seq (5'-3')
Fig S1	>CRM1	TTTGAGACAAGGTCTCTCATTGGTCTGGAACTCACCAAGTCAGCTATGCT AGCTGGCCAGTGAGCCCCCAAATCTGCCTACCTCTGTCTCCCTGGCACTG GGATTACAAATGAGCGCCCCTTAAGTACCTACCTAGTGGCTCACATAGGG AGTCTAGCTGGTGAACTGAATGGGGAAAGATTAGCTGCTTAGTTAAGGAG GTCTGCCCCTGAGTGGAAAAGCTGATGCTAATCCAAATCTATCCTTTATC TTACTAACACTGTTAATGCTGGCCAGCCACGTGTTGGAGCATATTCGCAA TCCCAGGCACTTGGGAAGTAGAAGCAGGAGGATTAGGAGTTCCAGGCCTG TTAACACCTTAGCATTACTTCTAGGCCCCGCCCAGCAGTTAC…
Fig S1	>CRM2	CATGAGGAGGCGTATTAAAGGGTCTCAGCGTTAGGAAGGTGGAGAAGGAC TTGCCCAGAGCATCTCAGGACAGTGGCAGGCAGGAGGCCCTCTGGGGAAG CAGAGCTCCCTGTGGCACAGCTTTCTGCTCACAGCCCTTCCCCTGCCTCC TCCTACCCTGCCCTCCCCTCCTCTCCCCAGAGTCCTGTTCACCTCTAGCT CCTCTGGCCAGAACAATGGGGGCACTGTCCTCAGTGGCCCACAAACCTCT GCTGCTGCACTGGCACACACCCTTCGGCTCCTTGGCCTCCCTGGCCCCAG CTGACTGAGGAGATGCGGGGAGGGGGCTTGCATTTGCACGGTCAGCATAT TAGTGTAAAAAGCCTTTCAATTTTGTTTCCATCATGAGCTGA…
Fig S1	>CRM3	AGAAATGGCGTACGCCTTTACAGGCCGGTCCAAGCAATCTGAGACGTGGTGTTCGCCACCCATCCCTGATCATTTACCCCGCTCCCATGCACACACTCTTTCTTATACTCACTGGCCCAGCCAGGCCTTGTTACTGACTTACCTGACAGCTCTTTCTTGGGGCTACTGGATGCCTGAATTGTTCTGGAGCTCGGGAGGCTGCTTTCTTTGGGGGTGTGGTCAGGTCAGCAAGCTGGGATTAGTGTGTCACAAGGAACTTCTCAGGCCCACCGTTTCCCATTCAGTCAGGCTCACAGGAGGCCCAGAATGAAGCAAGTGAAGCACCCTGAGGGAGAGGGGAGAGGCCCGGCCTGCGGGGCTACCATCAAAGCCCTGCTTTGTGAGCTCCTGCTTGGAGCT…
Fig S1	>CRM4	GGGGCAGCCACATTGCATGTCACCTCCACCTTCTGTGTCCACGTCCTCCGACTGTGCCTAAGCAAGACCAGCAGGGGGCAGTGTGAACACATGGAGCAGGCTCAATGGGTCCCAAGTCCATGGCTTCTCCCTCACAAAGCCATTGGGTCCTCTTGTTATGATGGCCCCTGAGCTAAGGCCTTGCCTT
Fig S1	>CRM5	AGAGGCAGTGAAGCCCACCCTGCTTGACTGGGTCCCAAGTGCGTGGGAGCCATGCTTAGGCTTTACGAATTCAGGGACAGCAGAGGCCTTCGGGATTACTGATGTATCATTGTCTCATTCTTAACCCGCTTCTGTTTCCTCCATCTGTCTGCCAAGGGACCAGCAAGCAGCCCAGTGCAGCGTTTAGGGAGCCAAGTACTTCGTGTATACTCTTCCCTAGCACAATGCCTACGCCATCTTCTATGTTTCTGTTACTCTCCCATTAAAATGGGAGCAAAGAAAAGGAGTGAACGATGTGGAAGGATGTGGAAGATGAACATGCAATAAGGTGGGCGTCGGGCGGTGGAATCCTGTGCCAGTTCTGGGCTGGAAGCAGGCCAGTGTAGTGTGTGGATTCCT…
Fig S1	>CRM6	CTCCAGGCGAGTAGGCCTCACCCAAGCAGCCTGCCCTTCCTCTGGATTCTGTACACTAATGCCTGCACTTGCTGCTCTCGGGAAGAACTGATTCCCCCACGCAACTAATCCAATAAAAGCCGCCTTGCGATACGTGTCCCTTGGGTCTGTTTTTTATTTAATCCTCCTGCAGGCTGCACATCTTGGTTTGGTATGGAGGGGAAACAAGGATAATAGCCGGGTCAGTTGCTAAAGCACTTGCCACACGAACATGAGTTTGGAAAAGTCAGGCATGGTGGCACCCTCTTGTAATTTAACCTCGGCGCTATCAGA
Fig S1	>CRM7	TACAGTCTATACCCCTTTATTGGTTGTTTATCTCTCTGCTTTCATGGTTT TTAGTTCACTGCTTTTTAGTTCACTGCTCACCCTGAACTGTTAAGTTAGC TGCAGTACCAGGTGCTGCCAGCAGGTGACGCTGTCCAGCCATAGTCTACA TCCCTATGGCGCACATCTAGTGTGTTATCTGCAGAAGTTGAGAGAAGCCA TAGTGAATGACAGAGGGCATTTAGTTATTAGTTCTGAAGCTAGTAAATAT CAGATGAAGAAACCCAAGGAATTCACTGTGGCCTTATA
Fig S1	>CRM8	CACCTTCCTTGCACACTGATGTGGGGTGAGAAGCAAGCAGAGTAGGCTGCCCATTTCTGGGCTTCTGAAGACTAATTTTATGACAAACTTCCAGTAATCAGGCAGTGATATGAATATAATATCTCTCAAACAGCCAGTGTAGGCGAAACACTTGGGTGCTATCAAATTATCATATGTAATATGTAACAGAGGCAAGAAAATCTTCAGACTCAAGCCTTCTGGGGCGATGTTTGAAATTCTCACAAGCCACCACTAGAGGGCACAATAGCACCATCAGTCAGTCCAAGCACCTCGGTCCCCAACCCCAGCATATATTAGTCTTTCAAAAACCAGTTTAAAAGAAGAAATGGGGGAGGAGAGAGAAAGCCCAGAAGCAGGCTAAATGTTGCCCAAGAATCC…
Fig S1	>CRM9	CACATGAGATGTTCCTGGTCACATGAAAGGATCAAAGCAAATCCGCTTCTATTCTTGGAAACAGAGCAAATGTTCTCTTGATGCTGCCGCTGATGGTACTGTGGGGTCAATACGTGTTTATTGAACAGTCTGGACACTATTCGAGGGCTACGGGAGAAT
Fig S1	>CRM10	TGCACCTTCGGCCCTGGCCCTCCTCCAGCCGCCGCTGCCTCCCCTCCCCCACTCCCCTTTCTCTTTCTTTCTTCTGGGTCTCGCTCGCCCCACCCTGAGGCTCCCGCACAGTTCCTCGGCCAATGGCCTCAGGGCCCCGGCGCGCAGCAGCTGATGGGCGCGGGTTTCCTGGCCTAGGTCAGCCAATCAAGGCGACTGGGGGCGGGCACAAGCTGTCAATAAAAAGTACCGAGCAGCCAGCGACCCTGCAGAGCGGAGAATGGGAGTAGAGCAGAGTGTCTGAACAGCACGCTCACCCATCTCCTCTCCGCCTCGCTCTCCTGACCTGTTCACCCATCCATCATCCGGCCGGCCACCGCTC
Fig S1	>CRM11	AGTGTGCGCACGCCTGGGAGTGTACGCACAGCCTCGGATCCACCTTCCTTCTGTTTGGTTTGCAAGGCTTTTCAGACCTTAGTCAGTCACCCGTAAGTAAGCTGCTGCATAGTCTGGAGGCGCAGCAACAATGGAAGCCTTTCTTTAGATGGACTCTGGCGTGTGCTGGTACATTGAAGAAAAATACTGGGTCACGTTTGTGGGGGATGGGAGGCTGCTGTGTGCTAACCTGGCCAACCCCAGGAACCTAGTTTGAGAGGACTGGTG
Fig S1	>CRM12	ACAATGTTTAAGGATTAGTCAGTTTTGTGAGCTTTTTTAAAGTCTGCCAT TCTGCTGGGTGGTAGTGAAACCTAGAGGCCACAGTTGTCTGGCTGAGTAA TAAGCTTAAAGGATCAAACTTGCTAATTTCCACTACCAACATTATGACCC TACTGAATAAGCCTGTGTAGAGGGAAAAGAATGTCTGCTTGCGTTTGAAT CTGGCTGTAATCAAGCTGCCATGAGCTTTATGTTGCTTCAAGGGTTATAA CTAATAGAAAGCGGCCATGCTCCATAAACCCCCAAAGAATGCAAGCAAAT TGCTACTGTAAACAAAGTGAGCAGATTAGGGACTTGACCCT
Fig S1	>CRM13	AGGGATTGGGAGAAAACCCACGTCCCACCAGAGTTCTGGTGTTCTGGGTGGGTGGACGTGCAAGGACTGCTGCACGATTTCCATGTGGCCCTGGGTGGGTGTCTGGCTGTGTGAAGCCATGGACCCCAGCTTGGCAGGTGGTAGACAAGGGGAAATCTTAGGTATCAGGTTCTTGGGCATCTCACGCTGGACACTGTAGAAGAGCTAAGAACAGAATGTGGGCCCTGGGGGAGGCTCGGTCAGCTCCGGAGCCCTAGAGAGGAAAGGGCGGGGGGCGGGCACTGAATGGTTCTCATGCAGGCAAGAGTCCTTGGTCCTAATGGGCCTCTCTTTCCACTTTATATGCCTCAGTACAGGGGAAGGACAGGGCCAAGAAGTGGGAGCAGGCGGGTGGGGGAG…
Fig S1	>CRM14	AGTAGCTTGGGAGCCAGAGGGAAATCTGTGCCCAGCCTCTGGGCAGATCTGGGCTTGTAGCGCTGGGACGTGACAATCTCAATCCCCAGGGGGGGAGCCTGAGAGGCTCTGGAAGGGCGGGGCCACGGGCACTCCACGCTGGTGCCAGGCTTTCAGGCCGTGGCCAGGTAATCACGGAGAAGTAGGTATCATAAGTGGTAGGCACCAGAGAGAAGAGACTAGGGTGAGGGTTGCTTTTCAGTGTTTGGGAGTCAGGATAATGCCTCCACAGGCCCCATTGTCCCTCAAGCAGTAACGGGATTAATCTCCAACATCCCCTCCCAAATCCTGGAGTCTGGAGTGTGTAAGCCAGCTGCAAGCAGTCTTCCTATCCGCAGGGTACAGAGCTAGGAAGATTAA…
Fig S1	>CRM15	AATAGACTGACACACTTTGTTTTGCTGTTTTTCTTCCCTAGAACAAAGCA GGATTTGCTGACCTGACCGACCGGGCTCCAGTAATCTGGGCACATTGCTT CCCAGTGAATGCACTGCTCCATCCACTCCTGGACAGATAAGTGCCCGGGT GAGCAATTTTTCTAATGAAAAATATTACAGAGTAATTTCCCATGCTATAA AGCATCCCCTCTCTTGTTCCTTCCTCTGCTTCTCCTCTGCATAAGCTTAG TCTCCAGGTTTAAAAGAAGCCGGCACCTGCGCTGTTGCTACCTTCTAGAT TCTGCCTGCAAAAACATGGATACCCGCAATGAAAGAGTTTTTCATCTTTT GAAAGTGCTGAGCATTGTTTCCTGAAGGCAAAGAAGGACTTA…
Fig S1	>CRM16	CACACCCTGCACAGAGGTCAAGGTCTCTGCAGAGCCAGATGCTTCTTGGG GCTGTAGGCTGTCGGGTGCTGGGAGGACATGTTTGCCTGGGCTCATTAGC ATGCTGTGCAGGGCCTCTGCAGTTCCCATCACCACCTCACAATGTGCCAG CAACACTTGGTTGCCACGGTTTCCCTTGTCTCTGGCTGGCTGATGTGTTG ACAGTCTAGTTCCTAAGGGTTGACTGTTCCCAGCTAGGGAGGGGCCACCC TCTTTGGCACCATCTCTTGTACTCATTGGTACTCTGCATAGTGACCTAA
Fig S1	>CRM17	TAGAGAAGATTCAGTCTCATCTAATGAATCTTGCTTTCCTTTTTACAAATCTTGGTGTCAAAGGTCCCCAGAGGTCTTTATATATCAGTATACTTATACAAACATATAAACAAATCAACAACAGCAGCTTTTACAGCCATTAAAACAACCACAGCAAAGCGGTTAGTGAGGCTTTGAGCTCCCATCAGAGGTGTTGCTTTATGGTCATAATTCAGGATAGTTTCCGGCTCCTCCCCACTCACAGAGCCAGAGAAAAGCTGATTAAACAACAGCAAGGGTTTGATTGTCCAGCTCAGCTTGCTGAAGTGGAGGGGAGCAAAGCTGCTTCCCAGAGAACGTACAAGCTTTAAAAATTAACTTTCCCTTTCCCCACTCCTCATGGATGGACTGGGGTTTCCC…
Fig S1	>CRM18	TATGGGTTTGTGGTGGGAGGGGTGGGAGGGCAGCGAGACTGCTCTTCAGACACAGTTGGGGCTCATAATTGCCCTAGGAGAGGATCGCACCTGGGAGCCGGGCTGCTGGGAGCCACTTGCCTGCCACCCCGTTGGGACACTTATCTTCCACGCAGGTGTTCTTAATTGTTTTGGTCTTCGATTCTATCGCTAAACTCAAAGTCTCAGCACTCGGGGGAAGGGGTGGAGGTGGAGGGTGTTGCATGAGTGACACTTCTCAGAGCTATGTAAGAAAGCACCCGGAGTGGAAAAGATGACCAAACTTTACAAAGGACTAGGGGGTCTTGGAAAAGCAAACTTTGATGAAGGGCAGTGTGTTGTGGGACTTTATTCTTCTGCCCGTGAGAAAATTTTCTCCCT…
Fig S1	>CRM19	CGCATACCCTCCTCCATTCCCACCTCGGCGAATGCAGGTGGGCTGAACTAGCCACCGAAGCTCCTAATAAGCCGCCAGCGACCTAGGAGCCCACTGGTCCAGGCCCTAGGTTTCGCGGGCAAAGACCTGGAGGTCGCAGTCGGGAGCGGTGACGCGCCTGCCAGCGCAGCTCTGCAGCGCCGGGACCTAGATCCCCGGGTCCCTGCCTGGCCGCCGCGCTGGCCCCTCCCCAGCTCTCCGGCCGTTTGGCTAGTTTGTTTGTCTTATTTTTAATTTCTCCGGGGCCAGCCAGAGCAGGTTTGTTGGCAGTCGTACACCTCCGAGTAGTCACGCGACCAGCCAATGTCCTGGCGGCGCTACGGGGAGGCGGCGCGCTCGGGAGCGCGGAGAGGCGGCGGC…
Fig 2	>pMG1s	TAGTTTGTTTTCAGAATGGCAAGATCAAAGAGGCATTGAAGAAAACAGGTCAAGTGTGAAGTGAGGAATGCTGGGTCAGCATCACGAGTCATTGAGCTCTCCCCATAGCTGGGCTGCGGCCCAACCCCACCCCCTCAGGCTATGCCAGGGGGTGTTGCCAGGGGCACCCGGGCATCGCCAGTCTAGCCCACTCCTTCATAAAGCCCTCGCATCCCAGGAGCGAGCAGAGCCAGAGCAGGTTGGAGAGGAGACGCATCACCTCCGCTGCTCGC
Fig 2	>pGFAP	TAACATATCCTGGTGTGGAGTAGGGGACGCTGCTCTGACAGAGGCTCGGGGGCCTGAGCTGGCTCTGTGAGCTGGGGAGGAGGCAGACAGCCAGGCCTTGTCTGCAAGCAGACCTGGCAGCATTGGGCTGGCCGCCCCCCAGGGCCTCCTCTTCATGCCCAGTGAATGACTCACCTTGGCACAGACACAATGTTCGGGGTGGGCACAGTGCCTGCTTCCCGCCGCACCCCAGCCCCCCTCAAATGCCTTCCGAGAAGCCCATTGAGCAGGGGGCTTGCATTGCACCCCAGCCTGACAGCCTGGCATCTTGGGATAAAAGCAGCACAGCCCCCTAGGGGCTGCCCTTGCTGTGTGGCGCCACCGGCGGTGGAGAACAAGGCTCTATTCAGCCTGTGCCCA…
Fig 3	>pNdrg4	TTCCTCCTAGGGCTTCTGCTCCACGACGTGACCATGGCAGGGCTGCAGGAGCTGCGATTTCCTGAGGAGAAGCCCCTGCTCCGCGGCCAGGATGCCACTGAGATGGTGAGTCGCCCCTTCCAGGTCCTGGGGCTGAGCGCCACCTTGTGGTGAAATTGGAAATTGTGTGTTCTTGTCTTTCCTGTTGTCATGGACCCTCCCTGTGAGAGCTCAGAGCTACCCAGAACTGATGTTCATTCCCTGAGAAATGTGTCAGGGCCAGCCAGCCTGAGTGCCCAGCCCATGTCGGTCATCTGAATCAGCATTTTCCTCCGGTGAAAGCTAGGTTGACTGTGAAATAACTCTTGTTTCCATAGCAGCTGTTGCCTGGACAACCATGTCCCGGTTACAGGTCTGCAC…
Fig 3	>pGad1	TGGCAGGGGATGCATGGGAAATGGAGACAGCTTGCCAGGCTCCCTTGAAGACCAGCTGTTTGGGGCTGTTGTTCTCAGGAATTGTAATCTATCGCCCCCTGCTGGTCACTGTGTGCCTGCTTGGGGTGACGAGAACTGGGCGTTTCTAGATTTACACAAATAATACAAATTCCCCAGTACTGCTTGTTTGCTCGATTGAGGCAGGAGGTTGGCCCCGCACCTGCAGTGAACACCCTGGAAAGCCCCTAACGACAGGCGCTGTCCTCGGTGCTGAAGTCTTCTCTTTGACGCAAAACTCGATGTACCGGAACTGAGTAGATTTCTAGGCCCTCGGTTTTCAATATCCCGCTGAGCCCAAGAGTCTTGAGTCTTTCGGGCATCTCCAGGTGTTGTCTAGGG…
Fig 3	>pChat	CTGGCGGCTGTGTACTCCCAGAAGCCACAAAACCGGAGCCGCCCACATGCGTGGGTGGGTGTGGTCCCTGAGCACACTTGTCTCAGCGAAGACGAGACAGAAAATGACAGCCTCCTGGGTGCTCTTCACTGCAGCGGGAAGAGTAGGGGTGGATACTAAAGCAAGCCTCGGGGGGAGGGGGTCCATGTCTCCTCAGCAGCCTGAGCCTTGATAAAAATCAAAGGATACGCCTGTCATTCTTCACTGTGACCACATGGTGGCAGTAAAGACTGGCATTGGTGCCATCCCAGGCAAGCAAGCCATAGTCTTAAAGTCACAGATCCAGGCAAAGGCAGAGGAAATCAGAAATGCAAATCTCAACCAGGGTACTCCCAGACTCCCCCCAAGTACTGTGCTCTG…
Fig 3	>gCre	ATGGCCAATTTACTGACCGTACACCAAAATTTGCCTGCATTACCGGTCGATGCAACGAGTGATGAGGTTCGCAAGAACCTGATGGACATGTTCAGGGATCGCCAGGCGTTTTCTGAGCATACCTGGAAAATGCTTCTGTCCGTTTGCCGGTCGTGGGCGGCATGGTGCAAGTTGAATAACCGGAAATGGTTTCCCGCAGAACCTGAAGATGTTCGCGATTATCTTCTATATCTTCAGGCGCGCGGTCTGGCAGTAAAAACTATCCAGCAACATTTGGGCCAGCTAAACATGCTTCATCGTCGGTCCGGGCTGCCACGACCAAGTGACAGCAATGCTGTTTCACTGGTTATGCGGCGGATCCGAAAAGAAAACGTTGATGCCGGTGAACGTGCAAAACAG…
Fig 4	>pAllPV	AGGAGAGGGATGCGTAGAGAGAGGACGTCTTGTTCCGCCCTGACCGCTGCTCCATTTTTCAAGAGGCCGGTTACATAAGTAGTGCCGTGTCCTCTCCCTGCTCCATCTTATCTAGTGCAGCATAAGGCCGGAGCTAGCGGAAGTCCGCCCGGGAATAGAGGAGCAGATTGCTAAGTACGGAAACATTTCAAACTCCAAATGCTCAGCTCGGCTTCGGGGAGGAAGCCCGTGCGACCAGTTGTAACTGACATTTCAGAGAAAAGGAATCGGTTTTTTGGTTTGACTATAAAACCTCTTCAAAGGCTGCCCGTGTCAAGAGCTTGGGCTCCCAGCTGGTGGCACTATTGAGACGCGGTTGCCCTGTAAGGGGGACACACTTCCTCCTGGGTTCCTAGCAGG…
Fig 4	>pBPV	CCCTGCTCTGCCTCTGCCTCCATATGGATGGGTCTTCGGGCATTTAGAGACTCCAGGCTCACTATAGCACAAGGGTCTCCAGTTGGAGAAACAGATGCTGTAACTGGGGCCACAGTATAAAGAGAGCCCAGACATTGAACTGTCAACACAGAAGCCTGGCACACTGGAACTGGCAGTCCAGCTGGGAACAAGGGGTAGAGGCTGAGGCCACTAAGTCAACTGAGGCAGGAGACATAGGAGCTAAAGCAGCTGAAGGGTGCAGGACAGCTGGGGGGTCTGAAGTGGGCCTCATGCCCAGAGCTATGAAGTCAGGGGCTGTAGCCTAGGAGCCTTGGAAGCCAGCTGGCAAGCTGTGGCCCAAAGACGCTGACTCACCAGGAGGGGGCAGCTGGAGCCAGG…
Fig 4	>pPV	TGGAGACTAGAAAGTGTGAGAAAAAGAGTCTTCTGGCAGATAAACTGGTGCCCAAAAGGGTCTTCTGACAGATAAACTGGTGCCTTCTTCCTCGCAGAAACCAAATCAAGTTTCAGAATGTGGTCAGGTGAGGGAGGGATGGAGCCCAGACAGAGAGCCTCTGCACAGAGGAGCTCTGATAGTCCAACAACCTCCTCCCTGGGTCCTGTGGCTCAGGTTTCAAGTTCTTAACATTCAGATTTTTCGCGGCATAAATTTGCATCCAGGACAGAAGACAAGAGGGTACTGGAGGCGTGGAGAGACAGAGTGCATAGCCCAGGGGCCACATCGGGGTGGAGGCTGGTCAGCATCATTTTTTCCCCACGCGAGAGGACATTGTCCGAGATGCCCAGATCGGAG…
Fig S2	>MGTFmix	CTCGAGGCCACGTGTTAAACTAATTAGTGAACAGCTGTTCCTTTGTTATGCAAATGCGTGGGCGGCTAATTATGCTGAGTCAGCACCATTGTTCCCTGGCATAGTGCCAAGGCCACGCCCAAAAAGTCAAAGAACAATGGGGCACGCGAAAGGTCAAACAATGTGCAGTGTTAAGATCAAAGGAATATTGTTCTATCAATCAGAATTC
