# Supplementary material for: Identification of cis-regulatory modules for adeno-associated virus-based cell-type-specific targeting in the retina and brain
Source: J Biol Chem. 2022 Feb 9;298(4):101674. doi: 10.1016/j.jbc.2022.101674 (PMC8980332; doi:10.1016/j.jbc.2022.101674)
Supplement: Supplemental File 2 [file mmc2.zip]

Archive with 6 entries (6 files):
- Supplementary File 2/MG-TFBSs density (corrected).txt
- Supplementary File 2/peak_length_SW.txt
- Supplementary File 2/peak_SW.txt
- Supplementary File 2/Peaks-manually_picked_SW.txt
- Supplementary File 2/readme.txt
- Supplementary File 2/tfbs_count_v3.py
