# Supplementary material for: Identification of cis-regulatory modules for adeno-associated virus-based cell-type-specific targeting in the retina and brain
Source: J Biol Chem. 2022 Feb 9;298(4):101674. doi: 10.1016/j.jbc.2022.101674 (PMC8980332; doi:10.1016/j.jbc.2022.101674)
Supplement: Supplemental File 2 [file mmc2.zip › Supplementary File 2/peak_length_SW.txt]

MG_peak_Apoe-1_Apoe-1	645
MG_peak_slc-1_slc-1	337
MG_peak_slc-2_slc-2	389
MG_peak_slc-3_slc-3	393
MG_peak_slc-4_slc-4	487
MG_peak_slc-5_slc-5	651
MG_peak_slc-6_slc-6	972
MG_peak_slc-7_slc-7	297
MG_peak_slc-8_slc-8	507
MG_peak_slc-9_slc-9	583
MG_peak_slc-10_slc-10	598
MG_peak_slc-11_slc-11	322
MG_peak_slc12_slc12	348
MG_peak_slc13_slc13	599
MG_peak_slc14_slc14	341
MG_peak_slc15_slc15	437
MG_peak_slc16_slc16	461
MG_peak_slc17_slc17	830
MG_peak_slc18_slc18	622
MG_peak_slc19_slc19	718
MG_peak_slc20_slc20	404
MG_peak_slc21_slc21	576
MG_peak_cyr1_cyr1	482
MG_peak_cyr2_cyr2	465
MG_peak_cyr3_cyr3	337
MG_peak_cyr4_cyr4	446
MG_peak_cyr5_cyr5	771
MG_peak_cyr6_cyr6	1633
MG_peak_cyr7_cyr7	740
MG_peak_cyr8_cyr8	392
MG_peak_cyr9_cyr9	575
MG_peak_cyr10_cyr10	392
MG_peak_cyr11_cyr11	521
MG_peak_spc1_spc1	333
MG_peak_car1_car1	523
MG_peak_car2_car2	340
MG_peak_car3_car3	681
MG_peak_car4_car4	438
MG_peak_car5_car5	647
MG_peak_car6_car6	696
MG_peak_id3-1_id3-1	351
MG_peak_id3-2_id3-2	360
MG_peak_id3-3_id3-3	1204
MG_peak_id3-4_id3-4	564
MG_peak_id3-5_id3-5	391
MG_peak_id3-6_id3-6	443
MG_peak_id3-7_id3-7	657
MG_peak_id3-8_id3-8	503
MG_peak_id3-9_id3-9	357
MG_peak_hes1-1_hes1-1	585
MG_peak_hes1-2_hes1-2	639
MG_peak_hes1-3_hes1-3	641
MG_peak_hes1-4_hes1-4	758
MG_peak_hes1-5_hes1-5	624
MG_peak_hes1-6_hes1-6	602
MG_peak_hes1-7_hes1-7	565
MG_peak_hes1-8_hes1-8	843
MG_peak_hes1-9_hes1-9	263
MG_peak_hes1-10_hes1-10	437
MG_peak_hes1-11_hes1-11	468
MG_peak_hes1-12_hes1-12	658
MG_peak_hes1-13_hes1-13	580
MG_peak_hes1-14_hes1-14	694
MG_peak_hes1-15_hes1-15	522
MG_peak_hes1-16_hes1-16	544
MG_peak_hes1-17_hes1-17	488
MG_peak_sox9-1_sox9-1	833
MG_peak_sox9-2_sox9-2	1148
MG_peak_sox9-3_sox9-3	424
MG_peak_sox9-4_sox9-4	514
MG_peak_sox9-5_sox9-5	630
MG_peak_sox9-6_sox9-6	496
MG_peak_sox9-7_sox9-7	512
MG_peak_sox9-8_sox9-8	578
MG_peak_sox9-9_sox9-9	871
MG_peak_sox9-10_sox9-10	589
MG_peak_sox9-11_sox9-11	641
MG_peak_sox9-12_sox9-12	441
MG_peak_sox9-13_sox9-13	288
MG_peak_lpl-1_lpl-1	435
MG_peak_lpl-2_lpl-2	483
MG_peak_nhlh2-1_nhlh2-1	411
MG_peak_nhlh2-2_nhlh2-2	424
MG_peak_cartpt-1_cartpt-1	457
MG_peak_cartpt-2_cartpt-2	451
MG_peak_cartpt-3_cartpt-3	348
MG_peak_cartpt-4_cartpt-4	494
MG_peak_cartpt-5_cartpt-5	580
MG_peak_cartpt-6_cartpt-6	441
MG_peak_cartpt-7_cartpt-7	358
MG_peak_cartpt-8_cartpt-8	379
MG_peak_cartpt-9_cartpt-9	321
MG_peak_tfap2b-1_tfap2b-1	268
MG_peak_tfap2b-2_tfap2b-2	286
MG_peak_tfap2b-3_tfap2b-3	501
MG_peak_arr3-1_arr3-1	339
MG_peak_rho-1_rho-1	627
MG_peak_rho-2_rho-2	812
MG_peak_rho-3_rho-3	419
MG_peak_pde6b-1_pde6b-1	438
MG_peak_pde6b-2_pde6b-2	364
MG_peak_pde6b-3_pde6b-3	364
MG_peak_opn1mw-1_opn1mw-1	438
MG_peak_car8-1_car8-1	279
MG_peak_car8-2_car8-2	348
MG_peak_car8-3_car8-3	506
MG_peak_car8-4_car8-4	356
MG_peak_car8-5_car8-5	337
MG_peak_car8-6_car8-6	394
MG_peak_car8-7_car8-7	982
MG_peak_car8-8_car8-8	352
MG_peak_car8-9_car8-9	407
MG_peak_trpm-1_trpm-1	654
MG_peak_trpm-2_trpm-2	449
MG_peak_trpm-3_trpm-3	381
MG_peak_trpm-4_trpm-4	674
MG_peak_trpm-5_trpm-5	573
MG_peak_trpm-6_trpm-6	464
MG_peak_trpm-7_trpm-7	516
MG_peak_trpm-8_trpm-8	363
MG_peak_trpm-9_trpm-9	440
MG_peak_trpm-10_trpm-10	365
MG_peak_trpm-11_trpm-11	341
MG_peak_trpm-12_trpm-12	489
MG_peak_trpm-13_trpm-13	476
MG_peak_trpm-14_trpm-14	616
MG_peak_trpm-15_trpm-15	552
MG_peak_trpm-16_trpm-16	673
MG_peak_PCP2-1_PCP2-1	377
MG_peak_vsx1-1_vsx1-1	729
MG_peak_vsx1-2_vsx1-2	322
MG_peak_vsx2-1_vsx2-1	615
MG_peak_vsx2-2_vsx2-2	303
MG_peak_vsx2-3_vsx2-3	599
MG_peak_vsx2-4_vsx2-4	396
MG_peak_vsx2-5_vsx2-5	353
MG_peak_vsx2-6_vsx2-6	756
MG_peak_prkca-1_prkca-1	351
MG_peak_prkca-2_prkca-2	360
MG_peak_prkca-3_prkca-3	599
MG_peak_prkca-4_prkca-4	385
MG_peak_prkca-5_prkca-5	364
MG_peak_prkca-6_prkca-6	477
MG_peak_prkca-7_prkca-7	306
MG_peak_prkca-8_prkca-8	568
MG_peak_prkca-9_prkca-9	462
MG_peak_prkca-10_prkca-10	357
MG_peak_prkca-11_prkca-11	354
MG_peak_prkca-12_prkca-12	701
