# Supplementary material for: Identification of cis-regulatory modules for adeno-associated virus-based cell-type-specific targeting in the retina and brain
Source: J Biol Chem. 2022 Feb 9;298(4):101674. doi: 10.1016/j.jbc.2022.101674 (PMC8980332; doi:10.1016/j.jbc.2022.101674)
Supplement: Supplemental File 2 [file mmc2.zip › Supplementary File 2/peak_SW.txt]

Matrix ID	Name	Score	Relative score	Sequence ID	Start	End	Strand	Predicted sequence
MA0162.2	MA0162.2.EGR1	19.30169	0.986884956	MG_peak_Apoe-1_Apoe-1	252	265	-	CCCCCACCCCCGCC
MA0608.1	MA0608.1.Creb3l2	12.908119	0.961364087	MG_peak_Apoe-1_Apoe-1	237	245	-	GACACGTGG
MA0162.2	MA0162.2.EGR1	16.556583	0.957487172	MG_peak_Apoe-1_Apoe-1	258	271	-	TCCCCACCCCCACC
MA1099.2	MA1099.2.HES1	11.754861	0.957021394	MG_peak_Apoe-1_Apoe-1	236	245	-	GACACGTGGG
MA1099.1	MA1099.1.Hes1	9.70233	0.954164059	MG_peak_Apoe-1_Apoe-1	236	245	+	CCCACGTGTC
MA0162.2	MA0162.2.EGR1	13.968338	0.929769232	MG_peak_Apoe-1_Apoe-1	138	151	+	CCCCCTCCCCCAGA
MA0162.2	MA0162.2.EGR1	13.645366	0.926310469	MG_peak_Apoe-1_Apoe-1	78	91	+	TCCCTGCCCCCTCC
MA0162.4	MA0162.4.EGR1	14.821149	0.918930238	MG_peak_Apoe-1_Apoe-1	251	264	-	CCCCACCCCCGCCC
MA1517.1	MA1517.1.KLF6	10.370891	0.908084736	MG_peak_Apoe-1_Apoe-1	250	260	-	ACCCCCGCCCC
MA1099.2	MA1099.2.HES1	8.537526	0.905948277	MG_peak_Apoe-1_Apoe-1	236	245	+	CCCACGTGTC
MA0608.1	MA0608.1.Creb3l2	8.922295	0.893303229	MG_peak_Apoe-1_Apoe-1	236	244	+	CCCACGTGT
MA1517.1	MA1517.1.KLF6	9.282311	0.888514827	MG_peak_Apoe-1_Apoe-1	256	266	-	ACCCCCACCCC
MA1099.1	MA1099.1.Hes1	7.7571664	0.888366656	MG_peak_Apoe-1_Apoe-1	236	245	-	GACACGTGGG
MA0143.3	MA0143.3.Sox2	7.556332	0.88629655	MG_peak_Apoe-1_Apoe-1	515	522	-	CCCTTGTT
MA0162.2	MA0162.2.EGR1	9.514833	0.882075928	MG_peak_Apoe-1_Apoe-1	16	29	+	CCCCTTCCCCCGTT
MA0162.4	MA0162.4.EGR1	12.702241	0.881875615	MG_peak_Apoe-1_Apoe-1	257	270	-	CCCCACCCCCACCC
MA0162.4	MA0162.4.EGR1	12.358708	0.875868053	MG_peak_Apoe-1_Apoe-1	255	268	-	CCACCCCCACCCCC
MA0162.2	MA0162.2.EGR1	8.616624	0.872456855	MG_peak_Apoe-1_Apoe-1	246	259	-	CCCCCGCCCCAACT
MA0162.1	MA0162.1.Egr1	10.420556	0.869280008	MG_peak_Apoe-1_Apoe-1	252	262	+	GGCGGGGGTGG
MA1517.1	MA1517.1.KLF6	8.012105	0.865679718	MG_peak_Apoe-1_Apoe-1	262	272	-	GTCCCCACCCC
MA0143.4	MA0143.4.SOX2	7.8901973	0.858756715	MG_peak_Apoe-1_Apoe-1	491	501	-	TGACACTGGAA
MA0143.3	MA0143.3.Sox2	5.848521	0.85600148	MG_peak_Apoe-1_Apoe-1	103	110	+	CCTTTCTC
MA1112.2	MA1112.2.NR4A1	8.181363	0.855995989	MG_peak_Apoe-1_Apoe-1	391	402	-	AAAAGGGTCAGG
MA1112.1	MA1112.1.NR4A1	7.209494	0.855897972	MG_peak_Apoe-1_Apoe-1	392	401	-	AAAGGGTCAG
MA0523.1	MA0523.1.TCF7L2	8.208318	0.855877306	MG_peak_Apoe-1_Apoe-1	404	417	+	CTTCTTGAAAGGAG
MA0143.4	MA0143.4.SOX2	7.6251545	0.853051676	MG_peak_Apoe-1_Apoe-1	445	455	+	GAATAATGTAA
MA0143.3	MA0143.3.Sox2	5.581455	0.851263963	MG_peak_Apoe-1_Apoe-1	493	500	+	CCAGTGTC
MA0162.2	MA0162.2.EGR1	6.4339333	0.849082067	MG_peak_Apoe-1_Apoe-1	296	309	-	GTTCCACCCCTTTC
MA0143.3	MA0143.3.Sox2	5.3652534	0.847428732	MG_peak_Apoe-1_Apoe-1	623	630	+	CCTCTGTG
MA1517.1	MA1517.1.KLF6	6.821827	0.844281519	MG_peak_Apoe-1_Apoe-1	260	270	-	CCCCACCCCCA
MA0700.1	MA0700.1.LHX2	4.2759256	0.834645738	MG_peak_Apoe-1_Apoe-1	154	163	+	TGTCATTGAC
MA0162.2	MA0162.2.EGR1	4.984893	0.833564058	MG_peak_Apoe-1_Apoe-1	230	243	+	CTGCAACCCACGTG
MA0162.2	MA0162.2.EGR1	4.54045	0.828804448	MG_peak_Apoe-1_Apoe-1	132	145	+	TTCTCCCCCCCTCC
MA0868.2	MA0868.2.SOX8	6.692076	0.828257019	MG_peak_Apoe-1_Apoe-1	444	453	+	TGAATAATGT
MA0162.2	MA0162.2.EGR1	4.057846	0.823636163	MG_peak_Apoe-1_Apoe-1	130	143	+	CCTTCTCCCCCCCT
MA0162.2	MA0162.2.EGR1	3.639766	0.819158875	MG_peak_Apoe-1_Apoe-1	280	293	-	AACCATCCCCCTGT
MA0077.1	MA0077.1.SOX9	6.614865	0.816895522	MG_peak_Apoe-1_Apoe-1	514	522	-	CCCTTGTTG
MA0700.1	MA0700.1.LHX2	3.2185776	0.816804769	MG_peak_Apoe-1_Apoe-1	154	163	-	GTCAATGACA
MA0162.2	MA0162.2.EGR1	3.2351596	0.81482588	MG_peak_Apoe-1_Apoe-1	264	277	-	TCGTCGTCCCCACC
MA0162.1	MA0162.1.Egr1	8.186088	0.813028006	MG_peak_Apoe-1_Apoe-1	258	268	+	GGTGGGGGTGG
MA1099.1	MA1099.1.Hes1	5.520576	0.812711393	MG_peak_Apoe-1_Apoe-1	35	44	-	CCCACAAGAC
MA1517.1	MA1517.1.KLF6	5.0577016	0.812566993	MG_peak_Apoe-1_Apoe-1	9	19	+	CACAACCCCCC
MA0143.4	MA0143.4.SOX2	5.694751	0.811499791	MG_peak_Apoe-1_Apoe-1	514	524	+	CAACAAGGGCT
MA1099.2	MA1099.2.HES1	2.5798526	0.811374046	MG_peak_Apoe-1_Apoe-1	35	44	+	GTCTTGTGGG
MA1643.1	MA1643.1.NFIB	11.398811	0.809748375	MG_peak_Apoe-1_Apoe-1	213	233	+	TGGCTGGCCTGGTGCCCCTGC
MA0162.2	MA0162.2.EGR1	2.710396	0.809206102	MG_peak_Apoe-1_Apoe-1	81	94	+	CTGCCCCCTCCTTC
MA1517.1	MA1517.1.KLF6	4.7912297	0.807776501	MG_peak_Apoe-1_Apoe-1	431	441	+	TCAAGCGCCCA
MA0868.2	MA0868.2.SOX8	5.6479335	0.8057415	MG_peak_Apoe-1_Apoe-1	513	522	+	GCAACAAGGG
MA1520.1	MA1520.1.MAF	8.803319	0.804861615	MG_peak_Apoe-1_Apoe-1	420	434	+	CTGCTCAGTCCTCAA
MA0162.2	MA0162.2.EGR1	2.3024783	0.804837644	MG_peak_Apoe-1_Apoe-1	497	510	+	TGTCATCCTACTCT
MA0868.2	MA0868.2.SOX8	5.5617704	0.803883511	MG_peak_Apoe-1_Apoe-1	613	622	-	AAAACAAGAA
MA1643.1	MA1643.1.NFIB	10.808189	0.802860502	MG_peak_Apoe-1_Apoe-1	377	397	-	GGTCAGGCCTGGTGCCCACAG
MA1099.2	MA1099.2.HES1	1.9396654	0.801211487	MG_peak_Apoe-1_Apoe-1	430	439	-	GGCGCTTGAG
MA1520.1	MA1520.1.MAF	8.534279	0.800611526	MG_peak_Apoe-1_Apoe-1	420	434	-	TTGAGGACTGAGCAG
MA0077.1	MA0077.1.SOX9	8.863212	0.881438724	MG_peak_arr3-1_arr3-1	193	201	+	CCAGTGTTC
MA0676.1	MA0676.1.Nr2e1	8.82672	0.874536709	MG_peak_arr3-1_arr3-1	65	73	-	TTAAGTCAG
MA0523.1	MA0523.1.TCF7L2	9.271339	0.870568598	MG_peak_arr3-1_arr3-1	266	279	-	GCAGTTCAGAGACA
MA0868.2	MA0868.2.SOX8	8.5247345	0.867775805	MG_peak_arr3-1_arr3-1	193	202	-	GGAACACTGG
MA0608.1	MA0608.1.Creb3l2	7.3816056	0.866994843	MG_peak_arr3-1_arr3-1	308	316	-	GCCATGTGA
MA0143.3	MA0143.3.Sox2	6.425925	0.866244113	MG_peak_arr3-1_arr3-1	193	200	+	CCAGTGTT
MA0162.2	MA0162.2.EGR1	8.000765	0.865861521	MG_peak_arr3-1_arr3-1	151	164	+	CTTCCACTGCCGCC
MA0676.1	MA0676.1.Nr2e1	7.514522	0.847939095	MG_peak_arr3-1_arr3-1	312	320	-	AGAAGCCAT
MA0162.2	MA0162.2.EGR1	6.1458855	0.845997316	MG_peak_arr3-1_arr3-1	184	197	+	AGACCTCCCCCAGT
MA0143.3	MA0143.3.Sox2	5.098187	0.842691207	MG_peak_arr3-1_arr3-1	201	208	-	CCATTGGG
MA0523.1	MA0523.1.TCF7L2	7.1187663	0.840819363	MG_peak_arr3-1_arr3-1	284	297	-	AGAGACCAAAGTGA
MA0676.1	MA0676.1.Nr2e1	7.14414	0.840431627	MG_peak_arr3-1_arr3-1	283	291	-	CAAAGTGAA
MA0143.4	MA0143.4.SOX2	6.983079	0.839231018	MG_peak_arr3-1_arr3-1	191	201	-	GAACACTGGGG
MA1517.1	MA1517.1.KLF6	6.1224866	0.831709143	MG_peak_arr3-1_arr3-1	112	122	-	GGACAAGCCCA
MA0700.1	MA0700.1.LHX2	4.0961633	0.831612551	MG_peak_arr3-1_arr3-1	201	210	+	CCCAATGGAA
MA1099.2	MA1099.2.HES1	3.3270535	0.82323538	MG_peak_arr3-1_arr3-1	307	316	-	GCCATGTGAG
MA1099.1	MA1099.1.Hes1	5.5901904	0.815066181	MG_peak_arr3-1_arr3-1	307	316	-	GCCATGTGAG
MA0143.4	MA0143.4.SOX2	5.830912	0.81443066	MG_peak_arr3-1_arr3-1	200	210	+	TCCCAATGGAA
MA1099.2	MA1099.2.HES1	2.5492575	0.810888369	MG_peak_arr3-1_arr3-1	307	316	+	CTCACATGGC
MA1517.1	MA1517.1.KLF6	4.807613	0.808071029	MG_peak_arr3-1_arr3-1	156	166	+	ACTGCCGCCCA
MA0162.2	MA0162.2.EGR1	2.4419475	0.806331242	MG_peak_arr3-1_arr3-1	157	170	+	CTGCCGCCCAGTGG
MA0162.2	MA0162.2.EGR1	2.407355	0.805960787	MG_peak_arr3-1_arr3-1	145	158	+	CTGCTGCTTCCACT
MA1112.1	MA1112.1.NR4A1	4.351682	0.804194821	MG_peak_arr3-1_arr3-1	46	55	-	TCAAGGTAAG
MA1112.2	MA1112.2.NR4A1	5.29711	0.802151061	MG_peak_arr3-1_arr3-1	94	105	+	GTAAAGTACAAG
MA0700.1	MA0700.1.LHX2	2.2382689	0.800263708	MG_peak_arr3-1_arr3-1	201	210	-	TTCCATTGGG
MA0162.2	MA0162.2.EGR1	15.127216	0.942179848	MG_peak_car1_car1	82	95	-	TCCCCTCCCCCTCT
MA0676.1	MA0676.1.Nr2e1	10.55326	0.909532822	MG_peak_car1_car1	452	460	-	TAAAGTCAC
MA0162.2	MA0162.2.EGR1	10.344815	0.890964338	MG_peak_car1_car1	95	108	-	TCCCCTCTCCCTCT
MA0523.1	MA0523.1.TCF7L2	10.142843	0.882613054	MG_peak_car1_car1	429	442	+	TCGGATCAAAGTGT
MA0162.2	MA0162.2.EGR1	8.800123	0.87442198	MG_peak_car1_car1	389	402	+	GCGCCACCTCCTGT
MA0162.2	MA0162.2.EGR1	8.798333	0.87440281	MG_peak_car1_car1	93	106	-	CCCTCTCCCTCTCC
MA0143.3	MA0143.3.Sox2	6.6929913	0.870981639	MG_peak_car1_car1	244	251	-	CCTTTCTT
MA0143.3	MA0143.3.Sox2	6.6929913	0.870981639	MG_peak_car1_car1	468	475	+	CCTTTCTT
MA0523.1	MA0523.1.TCF7L2	8.692628	0.862570624	MG_peak_car1_car1	236	249	+	AAAGAAAAAAGAAA
MA0676.1	MA0676.1.Nr2e1	8.072894	0.859257022	MG_peak_car1_car1	484	492	-	CTAAGTTAA
MA0700.2	MA0700.2.LHX2	7.495917	0.854142026	MG_peak_car1_car1	54	64	+	CTCCAAATAAA
MA0608.1	MA0608.1.Creb3l2	6.2812195	0.848204948	MG_peak_car1_car1	417	425	+	GAAACGTGA
MA0077.1	MA0077.1.SOX9	7.508797	0.842557602	MG_peak_car1_car1	292	300	+	CTCTTGTTT
MA0162.2	MA0162.2.EGR1	4.7014422	0.830528539	MG_peak_car1_car1	76	89	-	CCCCCTCTCTCTGA
MA0523.1	MA0523.1.TCF7L2	6.132399	0.827187459	MG_peak_car1_car1	240	253	+	AAAAAAGAAAGGGT
MA0523.1	MA0523.1.TCF7L2	6.045674	0.825988889	MG_peak_car1_car1	167	180	-	CAGCTAGAAAGCAA
MA0162.4	MA0162.4.EGR1	9.499487	0.82586712	MG_peak_car1_car1	81	94	-	CCCCTCCCCCTCTC
MA0523.1	MA0523.1.TCF7L2	6.0136213	0.825545913	MG_peak_car1_car1	146	159	-	AGTGTTCACAGGAT
MA1099.2	MA1099.2.HES1	3.3900445	0.82423532	MG_peak_car1_car1	340	349	+	TGCACCTGGC
MA0700.1	MA0700.1.LHX2	3.6223547	0.823617829	MG_peak_car1_car1	162	171	+	AGTCATTGCT
MA0608.1	MA0608.1.Creb3l2	4.7917953	0.822771945	MG_peak_car1_car1	418	426	-	TTCACGTTT
MA0700.1	MA0700.1.LHX2	3.4897096	0.821379666	MG_peak_car1_car1	162	171	-	AGCAATGACT
MA1099.1	MA1099.1.Hes1	5.7743955	0.821297131	MG_peak_car1_car1	444	453	-	ACCACGCTGG
MA1112.1	MA1112.1.NR4A1	5.2329164	0.820137992	MG_peak_car1_car1	452	461	-	ATAAAGTCAC
MA1099.2	MA1099.2.HES1	3.0641081	0.819061291	MG_peak_car1_car1	417	426	-	TTCACGTTTC
MA1099.1	MA1099.1.Hes1	5.6964645	0.818661027	MG_peak_car1_car1	417	426	-	TTCACGTTTC
MA1099.2	MA1099.2.HES1	2.963212	0.81745963	MG_peak_car1_car1	417	426	+	GAAACGTGAA
MA0162.2	MA0162.2.EGR1	3.424729	0.81685601	MG_peak_car1_car1	329	342	+	TCTTCTCCCCTTGC
MA1099.1	MA1099.1.Hes1	5.630961	0.816445292	MG_peak_car1_car1	340	349	-	GCCAGGTGCA
MA0608.1	MA0608.1.Creb3l2	4.294099	0.814273416	MG_peak_car1_car1	115	123	-	TCCCCGTCT
MA0868.2	MA0868.2.SOX8	6.0401354	0.814198801	MG_peak_car1_car1	292	301	-	GAAACAAGAG
MA0523.1	MA0523.1.TCF7L2	4.8162003	0.808997179	MG_peak_car1_car1	194	207	+	TAGGTGCAAAGGGG
MA1112.2	MA1112.2.NR4A1	5.633713	0.808434957	MG_peak_car1_car1	463	474	-	AGAAAGGATAAA
MA1517.1	MA1517.1.KLF6	4.8217206	0.80832465	MG_peak_car1_car1	501	511	+	ACTCACGCCTT
MA1099.2	MA1099.2.HES1	2.3138654	0.807151671	MG_peak_car1_car1	381	390	+	GCCGAGTGGC
MA1112.1	MA1112.1.NR4A1	4.43701	0.805738557	MG_peak_car1_car1	423	432	+	TGAATGTCGG
MA0162.2	MA0162.2.EGR1	2.006344	0.801666295	MG_peak_car1_car1	190	203	-	TTTGCACCTACTCC
MA1099.1	MA1099.1.Hes1	5.182542	0.801276996	MG_peak_car1_car1	502	511	+	CTCACGCCTT
MA1112.2	MA1112.2.NR4A1	5.2408714	0.801101165	MG_peak_car1_car1	475	486	+	TAAAAGTTCTTA
MA0868.2	MA0868.2.SOX8	5.4105897	0.800623504	MG_peak_car1_car1	242	251	+	AAAAGAAAGG
MA1517.1	MA1517.1.KLF6	10.824283	0.916235582	MG_peak_car2_car2	23	33	-	CACCCCACCCC
MA0162.2	MA0162.2.EGR1	10.973554	0.897697599	MG_peak_car2_car2	30	43	-	CTTTCACCCCCACC
MA0676.1	MA0676.1.Nr2e1	9.651028	0.891245018	MG_peak_car2_car2	180	188	-	AGAAGCCAA
MA0523.1	MA0523.1.TCF7L2	10.753123	0.891047315	MG_peak_car2_car2	307	320	+	CTGCTTCAAAGGAG
MA1517.1	MA1517.1.KLF6	9.282311	0.888514827	MG_peak_car2_car2	28	38	-	ACCCCCACCCC
MA0676.1	MA0676.1.Nr2e1	9.309369	0.884319765	MG_peak_car2_car2	10	18	+	GAAAGTTAA
MA0162.2	MA0162.2.EGR1	5.761022	0.841875752	MG_peak_car2_car2	19	32	-	ACCCCACCCCCCTC
MA0608.1	MA0608.1.Creb3l2	5.839734	0.840666263	MG_peak_car2_car2	172	180	+	GCCACCTCT
MA1517.1	MA1517.1.KLF6	6.3079176	0.835042725	MG_peak_car2_car2	21	31	-	CCCCACCCCCC
MA0523.1	MA0523.1.TCF7L2	6.333428	0.829965741	MG_peak_car2_car2	11	24	+	AAAGTTAAGAGGGG
MA0523.1	MA0523.1.TCF7L2	6.3282447	0.829894107	MG_peak_car2_car2	271	284	+	CTGCTTCAAAAAAT
MA0162.2	MA0162.2.EGR1	4.412696	0.827436307	MG_peak_car2_car2	18	31	-	CCCCACCCCCCTCT
MA0162.2	MA0162.2.EGR1	4.180518	0.824949878	MG_peak_car2_car2	75	88	-	TCCAAACCTCCTCT
MA0162.4	MA0162.4.EGR1	9.395076	0.824041219	MG_peak_car2_car2	27	40	-	TCACCCCCACCCCA
MA0162.2	MA0162.2.EGR1	3.7749267	0.820606333	MG_peak_car2_car2	170	183	+	GCGCCACCTCTTGG
MA1099.1	MA1099.1.Hes1	5.5229535	0.812791815	MG_peak_car2_car2	162	171	-	GCCAGGCGAG
MA0162.2	MA0162.2.EGR1	2.6405194	0.808457781	MG_peak_car2_car2	24	37	-	CCCCCACCCCACCC
MA0523.1	MA0523.1.TCF7L2	4.3422785	0.802447432	MG_peak_car2_car2	33	46	+	GGGGGTGAAAGGAG
MA0143.3	MA0143.3.Sox2	13.966087	0.999999998	MG_peak_car3_car3	467	474	-	CCTTTGTT
MA1099.2	MA1099.2.HES1	12.287407	0.96547522	MG_peak_car3_car3	119	128	-	GGCACGTGGA
MA0162.2	MA0162.2.EGR1	15.048824	0.941340335	MG_peak_car3_car3	188	201	-	ACCCCTCCCCCGCT
MA0700.2	MA0700.2.LHX2	11.400965	0.936185204	MG_peak_car3_car3	353	363	+	AAACAATTACT
MA1099.1	MA1099.1.Hes1	9.100141	0.933794315	MG_peak_car3_car3	119	128	+	TCCACGTGCC
MA0700.1	MA0700.1.LHX2	9.655879	0.9254234	MG_peak_car3_car3	628	637	+	CCTCATTAGT
MA1099.1	MA1099.1.Hes1	8.781453	0.923014343	MG_peak_car3_car3	119	128	-	GGCACGTGGA
MA0700.1	MA0700.1.LHX2	9.179894	0.917391962	MG_peak_car3_car3	628	637	-	ACTAATGAGG
MA1099.2	MA1099.2.HES1	9.17091	0.916002836	MG_peak_car3_car3	119	128	+	TCCACGTGCC
MA0162.1	MA0162.1.Egr1	11.762444	0.90306158	MG_peak_car3_car3	457	467	-	TGGGTGGGCGG
MA0162.2	MA0162.2.EGR1	11.387743	0.90213322	MG_peak_car3_car3	88	101	+	TCACCACCCCCTTC
MA1112.2	MA1112.2.NR4A1	10.179882	0.893305513	MG_peak_car3_car3	414	425	+	AGAAAGGCCATG
MA1517.1	MA1517.1.KLF6	9.282311	0.888514827	MG_peak_car3_car3	139	149	-	ACCCCCACCCC
MA0162.4	MA0162.4.EGR1	12.919598	0.885676662	MG_peak_car3_car3	455	468	+	TCCCGCCCACCCAA
MA0162.1	MA0162.1.Egr1	11.013256	0.884201034	MG_peak_car3_car3	188	198	+	AGCGGGGGAGG
MA0868.2	MA0868.2.SOX8	9.16677	0.881620428	MG_peak_car3_car3	465	474	+	CCAACAAAGG
MA0608.1	MA0608.1.Creb3l2	8.051735	0.878437789	MG_peak_car3_car3	120	128	-	GGCACGTGG
MA0700.1	MA0700.1.LHX2	6.798959	0.877217678	MG_peak_car3_car3	354	363	+	AACAATTACT
MA0608.1	MA0608.1.Creb3l2	7.9502625	0.876705074	MG_peak_car3_car3	119	127	+	TCCACGTGC
MA0700.1	MA0700.1.LHX2	6.6474013	0.874660401	MG_peak_car3_car3	354	363	-	AGTAATTGTT
MA1517.1	MA1517.1.KLF6	8.312864	0.871086612	MG_peak_car3_car3	145	155	-	AACCGCACCCC
MA1517.1	MA1517.1.KLF6	8.249851	0.869953796	MG_peak_car3_car3	434	444	-	CCCCTCACCCA
MA0608.1	MA0608.1.Creb3l2	7.3816056	0.866994843	MG_peak_car3_car3	420	428	+	GCCATGTGA
MA0868.2	MA0868.2.SOX8	8.466663	0.86652358	MG_peak_car3_car3	153	162	-	CAAACAAAAC
MA0077.1	MA0077.1.SOX9	8.315964	0.865728901	MG_peak_car3_car3	353	361	-	TAATTGTTT
MA0162.2	MA0162.2.EGR1	7.857465	0.864326897	MG_peak_car3_car3	454	467	+	TTCCCGCCCACCCA
MA0162.4	MA0162.4.EGR1	11.688901	0.864154726	MG_peak_car3_car3	187	200	-	CCCCTCCCCCGCTG
MA0162.2	MA0162.2.EGR1	7.7737026	0.863429875	MG_peak_car3_car3	135	148	-	CCCCCACCCCAGGC
MA0143.4	MA0143.4.SOX2	8.029381	0.861752636	MG_peak_car3_car3	466	476	+	CAACAAAGGGT
MA1099.1	MA1099.1.Hes1	6.962235	0.86147718	MG_peak_car3_car3	585	594	+	CCCACGGGAC
MA0868.2	MA0868.2.SOX8	8.099168	0.858599038	MG_peak_car3_car3	352	361	+	GAAACAATTA
MA1517.1	MA1517.1.KLF6	7.6015954	0.85829979	MG_peak_car3_car3	457	467	+	CCGCCCACCCA
MA0162.4	MA0162.4.EGR1	11.293773	0.857244879	MG_peak_car3_car3	140	153	-	CCGCACCCCCACCC
MA0143.3	MA0143.3.Sox2	5.848521	0.85600148	MG_peak_car3_car3	283	290	+	CTTTTGTC
MA0143.3	MA0143.3.Sox2	5.848521	0.85600148	MG_peak_car3_car3	374	381	-	CCTTTTTC
MA0162.3	MA0162.3.EGR1	10.541342	0.85574073	MG_peak_car3_car3	456	469	+	CCCGCCCACCCAAC
MA1112.1	MA1112.1.NR4A1	7.1510005	0.854839714	MG_peak_car3_car3	415	424	+	GAAAGGCCAT
MA0162.2	MA0162.2.EGR1	6.9178324	0.854264221	MG_peak_car3_car3	141	154	-	ACCGCACCCCCACC
MA1099.2	MA1099.2.HES1	5.0591474	0.850731254	MG_peak_car3_car3	80	89	+	GGCGCCTGTC
MA0162.2	MA0162.2.EGR1	6.519533	0.84999877	MG_peak_car3_car3	432	445	-	ACCCCTCACCCACC
MA1099.2	MA1099.2.HES1	4.9442153	0.848906782	MG_peak_car3_car3	420	429	-	GTCACATGGC
MA1517.1	MA1517.1.KLF6	7.067266	0.848693895	MG_peak_car3_car3	40	50	-	CTCCTCGCCCC
MA1517.1	MA1517.1.KLF6	7.020045	0.847844977	MG_peak_car3_car3	89	99	+	CACCACCCCCT
MA0143.3	MA0143.3.Sox2	5.3652534	0.847428732	MG_peak_car3_car3	102	109	+	CCTTGGTG
MA0143.3	MA0143.3.Sox2	5.3652534	0.847428732	MG_peak_car3_car3	175	182	+	CATTTGTG
MA0523.1	MA0523.1.TCF7L2	7.594123	0.84738894	MG_peak_car3_car3	383	396	+	GGACTCCAAAGAAA
MA1099.1	MA1099.1.Hes1	6.518713	0.846474535	MG_peak_car3_car3	420	429	+	GCCATGTGAC
MA1099.2	MA1099.2.HES1	4.7660503	0.846078528	MG_peak_car3_car3	562	571	+	GGAATGTGGC
MA0077.1	MA0077.1.SOX9	7.573566	0.844416917	MG_peak_car3_car3	466	474	-	CCTTTGTTG
MA0162.2	MA0162.2.EGR1	5.860304	0.842938977	MG_peak_car3_car3	327	340	-	ATCACTCCTCCTGC
MA0523.1	MA0523.1.TCF7L2	7.1329694	0.841015654	MG_peak_car3_car3	463	476	+	ACCCAACAAAGGGT
MA1099.1	MA1099.1.Hes1	6.356651	0.840992594	MG_peak_car3_car3	80	89	-	GACAGGCGCC
MA0608.1	MA0608.1.Creb3l2	5.839734	0.840666263	MG_peak_car3_car3	65	73	+	GCCTCGTCT
MA1099.2	MA1099.2.HES1	4.379681	0.839945165	MG_peak_car3_car3	420	429	+	GCCATGTGAC
MA1099.1	MA1099.1.Hes1	6.2683196	0.838004688	MG_peak_car3_car3	546	555	-	GCCACGCAGC
MA1099.2	MA1099.2.HES1	4.2179832	0.837378316	MG_peak_car3_car3	585	594	-	GTCCCGTGGG
MA1517.1	MA1517.1.KLF6	6.3598485	0.835976312	MG_peak_car3_car3	453	463	+	CTTCCCGCCCA
MA0676.1	MA0676.1.Nr2e1	6.8097997	0.833654717	MG_peak_car3_car3	56	64	-	AGAAGACAA
MA1099.1	MA1099.1.Hes1	6.0553203	0.830799738	MG_peak_car3_car3	562	571	-	GCCACATTCC
MA0162.4	MA0162.4.EGR1	9.719185	0.829709111	MG_peak_car3_car3	138	151	-	GCACCCCCACCCCA
MA0162.2	MA0162.2.EGR1	4.6059194	0.829505569	MG_peak_car3_car3	251	264	+	CTCCCTCCCCAGGG
MA0608.1	MA0608.1.Creb3l2	5.145376	0.828809597	MG_peak_car3_car3	421	429	-	GTCACATGG
MA0608.1	MA0608.1.Creb3l2	5.145376	0.828809597	MG_peak_car3_car3	586	594	-	GTCCCGTGG
MA0162.2	MA0162.2.EGR1	4.2656264	0.825861317	MG_peak_car3_car3	194	207	-	GCGACAACCCCTCC
MA1517.1	MA1517.1.KLF6	5.7024417	0.824157795	MG_peak_car3_car3	87	97	+	GTCACCACCCC
MA0700.2	MA0700.2.LHX2	6.010286	0.822929634	MG_peak_car3_car3	51	61	-	AGACAAATATT
MA0162.2	MA0162.2.EGR1	3.9359095	0.822330324	MG_peak_car3_car3	577	590	+	TGCGCTCCCCCACG
MA0162.2	MA0162.2.EGR1	3.874776	0.821675635	MG_peak_car3_car3	247	260	+	CCACCTCCCTCCCC
MA0143.4	MA0143.4.SOX2	6.108372	0.82040298	MG_peak_car3_car3	353	363	+	AAACAATTACT
MA1099.2	MA1099.2.HES1	2.8804028	0.816145087	MG_peak_car3_car3	546	555	+	GCTGCGTGGC
MA1517.1	MA1517.1.KLF6	5.1816354	0.814795011	MG_peak_car3_car3	551	561	-	TGAGACGCCAC
MA0868.2	MA0868.2.SOX8	6.0625157	0.814681403	MG_peak_car3_car3	283	292	-	GTGACAAAAG
MA0143.2	MA0143.2.Sox2	10.054113	0.813251277	MG_peak_car3_car3	365	379	-	TTTTTCTCATGGTGA
MA0143.1	MA0143.1.Sox2	10.069542	0.812722402	MG_peak_car3_car3	365	379	-	TTTTTCTCATGGTGA
MA0162.2	MA0162.2.EGR1	2.959503	0.811873828	MG_peak_car3_car3	542	555	-	GCCACGCAGCCTCC
MA1099.1	MA1099.1.Hes1	5.456142	0.810531837	MG_peak_car3_car3	420	429	-	GTCACATGGC
MA1517.1	MA1517.1.KLF6	4.63732	0.805009593	MG_peak_car3_car3	401	411	-	GGCCCCTCCCC
MA0162.2	MA0162.2.EGR1	2.2498615	0.804274162	MG_peak_car3_car3	539	552	-	ACGCAGCCTCCATG
MA0077.1	MA0077.1.SOX9	6.1128507	0.802484222	MG_peak_car3_car3	153	161	+	GTTTTGTTT
MA0608.1	MA0608.1.Creb3l2	3.599741	0.80241675	MG_peak_car3_car3	496	504	-	TTCACTTGA
MA0162.2	MA0162.2.EGR1	1.9429431	0.800987323	MG_peak_car3_car3	31	44	-	GCCCCACTTCTTGC
MA0700.1	MA0700.1.LHX2	2.243364	0.800349682	MG_peak_car3_car3	654	663	-	TGAAATTATC
MA0700.1	MA0700.1.LHX2	9.50787	0.922925993	MG_peak_car4_car4	37	46	-	ACTAATGAAG
MA0700.1	MA0700.1.LHX2	9.271326	0.918934716	MG_peak_car4_car4	49	58	-	AATAATTAAA
MA0700.1	MA0700.1.LHX2	8.260533	0.901879289	MG_peak_car4_car4	49	58	+	TTTAATTATT
MA1517.1	MA1517.1.KLF6	9.764835	0.897189391	MG_peak_car4_car4	266	276	+	CCCCCCACCCC
MA0700.2	MA0700.2.LHX2	9.379622	0.893717775	MG_peak_car4_car4	49	59	-	AAATAATTAAA
MA0700.1	MA0700.1.LHX2	7.150845	0.883155167	MG_peak_car4_car4	37	46	+	CTTCATTAGT
MA0700.2	MA0700.2.LHX2	8.495546	0.875143761	MG_peak_car4_car4	48	58	+	TTTTAATTATT
MA1517.1	MA1517.1.KLF6	8.452594	0.873598596	MG_peak_car4_car4	176	186	-	GACCACACGCT
MA1099.2	MA1099.2.HES1	5.505401	0.857815245	MG_peak_car4_car4	176	185	+	AGCGTGTGGT
MA1099.1	MA1099.1.Hes1	6.7713094	0.8550189	MG_peak_car4_car4	174	183	-	CACACGCTTG
MA1099.1	MA1099.1.Hes1	6.5112457	0.846221946	MG_peak_car4_car4	176	185	-	ACCACACGCT
MA0868.2	MA0868.2.SOX8	7.4949026	0.84556888	MG_peak_car4_car4	396	405	-	GAAACAATTT
MA0676.1	MA0676.1.Nr2e1	7.3575664	0.844757679	MG_peak_car4_car4	422	430	-	AGGAGTCAC
MA0868.2	MA0868.2.SOX8	7.3904657	0.84331684	MG_peak_car4_car4	56	65	-	CAAACAAAAT
MA0162.2	MA0162.2.EGR1	5.8820834	0.843172217	MG_peak_car4_car4	272	285	+	ACCCCTCCTTCACT
MA0162.2	MA0162.2.EGR1	5.432719	0.838359903	MG_peak_car4_car4	240	253	-	GAGTTGCCCCCGCT
MA0162.2	MA0162.2.EGR1	5.273335	0.836653031	MG_peak_car4_car4	148	161	+	TCTCAGCCTCCTGA
MA0676.1	MA0676.1.Nr2e1	6.909908	0.83568386	MG_peak_car4_car4	70	78	-	TAAAATCAT
MA1112.2	MA1112.2.NR4A1	7.06567	0.835167576	MG_peak_car4_car4	338	349	-	AGGAAGGGCAGG
MA1112.1	MA1112.1.NR4A1	6.019527	0.834369246	MG_peak_car4_car4	122	131	-	TTGAGGTCAG
MA0077.1	MA0077.1.SOX9	7.2059855	0.833864801	MG_peak_car4_car4	396	404	+	AAATTGTTT
MA1099.2	MA1099.2.HES1	3.7007346	0.829167327	MG_peak_car4_car4	174	183	+	CAAGCGTGTG
MA0162.2	MA0162.2.EGR1	4.5393844	0.828793035	MG_peak_car4_car4	267	280	+	CCCCCACCCCTCCT
MA1517.1	MA1517.1.KLF6	5.727388	0.824606265	MG_peak_car4_car4	185	195	+	TCCAATGCCCA
MA0162.4	MA0162.4.EGR1	9.361736	0.823458191	MG_peak_car4_car4	264	277	+	TCCCCCCCACCCCT
MA1517.1	MA1517.1.KLF6	5.5006995	0.820530979	MG_peak_car4_car4	335	345	+	TGCCCTGCCCT
MA0700.2	MA0700.2.LHX2	5.8226023	0.818986492	MG_peak_car4_car4	212	222	-	GAGCAGTTAAA
MA0523.1	MA0523.1.TCF7L2	5.43787	0.81758885	MG_peak_car4_car4	345	358	-	GCATTTCACAGGAA
MA1099.1	MA1099.1.Hes1	5.6313357	0.81645797	MG_peak_car4_car4	131	140	-	GCCACAAGTT
MA1112.1	MA1112.1.NR4A1	4.7658525	0.811687934	MG_peak_car4_car4	339	348	-	GGAAGGGCAG
MA0700.1	MA0700.1.LHX2	2.822579	0.810122957	MG_peak_car4_car4	394	403	+	CCAAATTGTT
MA0162.2	MA0162.2.EGR1	2.7789378	0.809940127	MG_peak_car4_car4	266	279	+	CCCCCCACCCCTCC
MA0162.2	MA0162.2.EGR1	2.6853578	0.808937963	MG_peak_car4_car4	214	227	+	TAACTGCTCACACC
MA0162.2	MA0162.2.EGR1	2.6045132	0.808072185	MG_peak_car4_car4	269	282	+	CCCACCCCTCCTTC
MA0700.1	MA0700.1.LHX2	2.665503	0.807472566	MG_peak_car4_car4	428	437	+	CCTCATTTTC
MA0523.1	MA0523.1.TCF7L2	4.478867	0.804335129	MG_peak_car4_car4	44	57	-	ATAATTAAAAGACT
MA0676.1	MA0676.1.Nr2e1	5.343548	0.803934509	MG_peak_car4_car4	122	130	-	TGAGGTCAG
MA0523.1	MA0523.1.TCF7L2	4.430761	0.803670286	MG_peak_car4_car4	377	390	-	GAGGAAAAAAGAGG
MA0162.2	MA0162.2.EGR1	2.1031287	0.802702777	MG_peak_car4_car4	261	274	+	AGCTCCCCCCCACC
MA0162.2	MA0162.2.EGR1	2.0604231	0.802245436	MG_peak_car4_car4	263	276	+	CTCCCCCCCACCCC
MA1517.1	MA1517.1.KLF6	4.4830313	0.80223587	MG_peak_car4_car4	320	330	-	CACAACAGCCA
MA0523.1	MA0523.1.TCF7L2	4.289413	0.801716814	MG_peak_car4_car4	27	40	-	GAAGAGGAAAAGGA
MA0143.4	MA0143.4.SOX2	5.1618934	0.80003005	MG_peak_car4_car4	54	64	-	AAACAAAATAA
MA0162.2	MA0162.2.EGR1	14.238354	0.932660874	MG_peak_car5_car5	187	200	-	CCTCCTCCTCCTCC
MA0162.2	MA0162.2.EGR1	14.238354	0.932660874	MG_peak_car5_car5	190	203	-	CCTCCTCCTCCTCC
MA0162.2	MA0162.2.EGR1	14.238354	0.932660874	MG_peak_car5_car5	193	206	-	CCTCCTCCTCCTCC
MA0162.2	MA0162.2.EGR1	14.238354	0.932660874	MG_peak_car5_car5	196	209	-	CCTCCTCCTCCTCC
MA0162.2	MA0162.2.EGR1	14.238354	0.932660874	MG_peak_car5_car5	199	212	-	CCTCCTCCTCCTCC
MA0162.2	MA0162.2.EGR1	14.238354	0.932660874	MG_peak_car5_car5	202	215	-	CCTCCTCCTCCTCC
MA0162.2	MA0162.2.EGR1	14.238354	0.932660874	MG_peak_car5_car5	205	218	-	CCTCCTCCTCCTCC
MA0162.2	MA0162.2.EGR1	12.647714	0.915626451	MG_peak_car5_car5	208	221	-	TTCCCTCCTCCTCC
MA0162.2	MA0162.2.EGR1	12.554185	0.914624836	MG_peak_car5_car5	184	197	-	CCTCCTCCTCCTCT
MA1517.1	MA1517.1.KLF6	10.50897	0.91056706	MG_peak_car5_car5	122	132	-	TACCCCACCCC
MA0143.4	MA0143.4.SOX2	9.960556	0.903321128	MG_peak_car5_car5	480	490	-	ACACAATGCTA
MA1099.2	MA1099.2.HES1	7.517223	0.88975162	MG_peak_car5_car5	515	524	-	GGCATGTGAC
MA1517.1	MA1517.1.KLF6	9.065301	0.884613526	MG_peak_car5_car5	138	148	-	GCTCACACCCT
MA0162.2	MA0162.2.EGR1	9.633176	0.883343276	MG_peak_car5_car5	175	188	-	CCTCTTCCTCCTCC
MA0162.2	MA0162.2.EGR1	9.5687895	0.882653752	MG_peak_car5_car5	582	595	+	CCCCCCCCCCCACG
MA0162.2	MA0162.2.EGR1	9.536766	0.882310807	MG_peak_car5_car5	172	185	-	CTTCCTCCTCCTTC
MA0162.2	MA0162.2.EGR1	9.455954	0.881445374	MG_peak_car5_car5	178	191	-	CCTCCTCTTCCTCC
MA0162.2	MA0162.2.EGR1	9.063686	0.87724452	MG_peak_car5_car5	181	194	-	CCTCCTCCTCTTCC
MA0162.2	MA0162.2.EGR1	8.612189	0.872409365	MG_peak_car5_car5	584	597	+	CCCCCCCCCACGGC
MA0523.1	MA0523.1.TCF7L2	9.058097	0.867621519	MG_peak_car5_car5	467	480	+	CAGGATGAAAGTGT
MA1099.1	MA1099.1.Hes1	6.914936	0.859877239	MG_peak_car5_car5	515	524	-	GGCATGTGAC
MA0162.2	MA0162.2.EGR1	7.3768535	0.859179953	MG_peak_car5_car5	140	153	-	CCTCTGCTCACACC
MA0868.2	MA0868.2.SOX8	8.089841	0.858397915	MG_peak_car5_car5	482	491	-	CACACAATGC
MA0162.2	MA0162.2.EGR1	6.721944	0.852166419	MG_peak_car5_car5	118	131	-	ACCCCACCCCAACC
MA1517.1	MA1517.1.KLF6	7.1078515	0.84942352	MG_peak_car5_car5	428	438	-	CCCACCACCCT
MA1099.2	MA1099.2.HES1	4.908368	0.848337731	MG_peak_car5_car5	515	524	+	GTCACATGCC
MA0143.3	MA0143.3.Sox2	5.3652534	0.847428732	MG_peak_car5_car5	266	273	+	CCTTGGTG
MA0676.1	MA0676.1.Nr2e1	7.43437	0.846314452	MG_peak_car5_car5	636	644	-	ACAAGCCAA
MA1099.1	MA1099.1.Hes1	6.4198003	0.843128697	MG_peak_car5_car5	515	524	+	GTCACATGCC
MA0077.1	MA0077.1.SOX9	7.516795	0.8427872	MG_peak_car5_car5	482	490	+	GCATTGTGT
MA0143.3	MA0143.3.Sox2	5.098187	0.842691207	MG_peak_car5_car5	482	489	+	GCATTGTG
MA0162.2	MA0162.2.EGR1	4.814454	0.831738801	MG_peak_car5_car5	134	147	-	CTCACACCCTTGCC
MA0162.4	MA0162.4.EGR1	9.834974	0.83173399	MG_peak_car5_car5	577	590	+	CCCCCCCCCCCCCC
MA0162.4	MA0162.4.EGR1	9.834974	0.83173399	MG_peak_car5_car5	578	591	+	CCCCCCCCCCCCCC
MA0162.4	MA0162.4.EGR1	9.834974	0.83173399	MG_peak_car5_car5	579	592	+	CCCCCCCCCCCCCC
MA0162.4	MA0162.4.EGR1	9.825264	0.83156418	MG_peak_car5_car5	585	598	+	CCCCCCCCACGGCT
MA0162.2	MA0162.2.EGR1	4.66787	0.830169009	MG_peak_car5_car5	577	590	+	CCCCCCCCCCCCCC
MA0162.2	MA0162.2.EGR1	4.66787	0.830169009	MG_peak_car5_car5	578	591	+	CCCCCCCCCCCCCC
MA0162.2	MA0162.2.EGR1	4.66787	0.830169009	MG_peak_car5_car5	579	592	+	CCCCCCCCCCCCCC
MA0162.4	MA0162.4.EGR1	9.606117	0.827731829	MG_peak_car5_car5	581	594	+	CCCCCCCCCCCCAC
MA1517.1	MA1517.1.KLF6	5.848865	0.826790117	MG_peak_car5_car5	435	445	-	GTGCCCACCCA
MA1112.2	MA1112.2.NR4A1	6.580874	0.826117118	MG_peak_car5_car5	363	374	-	TGAAAGAGCAGA
MA0676.1	MA0676.1.Nr2e1	6.3377333	0.824086162	MG_peak_car5_car5	21	29	+	TAAAGCCAG
MA0608.1	MA0608.1.Creb3l2	4.867702	0.824068108	MG_peak_car5_car5	94	102	+	GCCAAGTCA
MA0676.1	MA0676.1.Nr2e1	6.1880016	0.821051175	MG_peak_car5_car5	95	103	+	CCAAGTCAG
MA0162.2	MA0162.2.EGR1	3.7871602	0.820737344	MG_peak_car5_car5	580	593	+	CCCCCCCCCCCCCA
MA0676.1	MA0676.1.Nr2e1	6.167017	0.820625826	MG_peak_car5_car5	569	577	+	GAGAGTCAC
MA0162.4	MA0162.4.EGR1	9.196708	0.820572237	MG_peak_car5_car5	574	587	+	TCACCCCCCCCCCC
MA0162.4	MA0162.4.EGR1	9.126305	0.819341056	MG_peak_car5_car5	576	589	+	ACCCCCCCCCCCCC
MA0700.1	MA0700.1.LHX2	3.3668022	0.81930581	MG_peak_car5_car5	352	361	+	AATCATGAAC
MA0676.1	MA0676.1.Nr2e1	6.0717316	0.818694437	MG_peak_car5_car5	74	82	-	AAAAGTAAG
MA0700.2	MA0700.2.LHX2	5.800617	0.818524597	MG_peak_car5_car5	106	116	+	TAACACTTAGA
MA0162.4	MA0162.4.EGR1	9.056107	0.81811346	MG_peak_car5_car5	583	596	+	CCCCCCCCCCACGG
MA0523.1	MA0523.1.TCF7L2	5.294505	0.815607502	MG_peak_car5_car5	366	379	-	GAGCCTGAAAGAGC
MA0676.1	MA0676.1.Nr2e1	5.8313174	0.81382136	MG_peak_car5_car5	35	43	+	TAAAATTAA
MA1517.1	MA1517.1.KLF6	5.079277	0.812954866	MG_peak_car5_car5	405	415	-	GGCCCTACCCC
MA0700.1	MA0700.1.LHX2	2.929263	0.811923074	MG_peak_car5_car5	35	44	+	TAAAATTAAC
MA0162.2	MA0162.2.EGR1	2.864376	0.810855099	MG_peak_car5_car5	396	409	-	ACCCCGACTCCTGC
MA0162.4	MA0162.4.EGR1	8.554433	0.809340389	MG_peak_car5_car5	430	443	-	GCCCACCCACCACC
MA0162.2	MA0162.2.EGR1	2.5939412	0.807958968	MG_peak_car5_car5	571	584	+	GAGTCACCCCCCCC
MA0162.2	MA0162.2.EGR1	2.5035725	0.806991194	MG_peak_car5_car5	575	588	+	CACCCCCCCCCCCC
MA1099.1	MA1099.1.Hes1	5.32901	0.806231452	MG_peak_car5_car5	441	450	+	GGCACAGGCA
MA0700.1	MA0700.1.LHX2	2.5507991	0.805537131	MG_peak_car5_car5	35	44	-	GTTAATTTTA
MA0162.2	MA0162.2.EGR1	2.3438005	0.805280171	MG_peak_car5_car5	399	412	-	CCTACCCCGACTCC
MA0700.1	MA0700.1.LHX2	2.5209622	0.805033683	MG_peak_car5_car5	352	361	-	GTTCATGATT
MA0162.2	MA0162.2.EGR1	2.3136768	0.804957571	MG_peak_car5_car5	576	589	+	ACCCCCCCCCCCCC
MA0143.4	MA0143.4.SOX2	5.3865185	0.804865099	MG_peak_car5_car5	98	108	-	TTACACTGACT
MA0143.4	MA0143.4.SOX2	5.292954	0.802851126	MG_peak_car5_car5	164	174	+	ATAGAATAGAA
MA0162.2	MA0162.2.EGR1	2.1103442	0.802780049	MG_peak_car5_car5	147	160	-	TCCAAGCCCTCTGC
MA0162.2	MA0162.2.EGR1	2.0456872	0.802087627	MG_peak_car5_car5	424	437	-	CCACCACCCTCAAC
MA1517.1	MA1517.1.KLF6	4.473883	0.80207141	MG_peak_car5_car5	575	585	+	CACCCCCCCCC
MA0162.2	MA0162.2.EGR1	1.8990325	0.800517077	MG_peak_car5_car5	401	414	-	GCCCTACCCCGACT
MA0143.3	MA0143.3.Sox2	12.63835	0.976447091	MG_peak_car6_car6	625	632	+	CCTTTGTG
MA0700.1	MA0700.1.LHX2	12.209232	0.968506942	MG_peak_car6_car6	11	20	-	TCTAATTAAT
MA1112.1	MA1112.1.NR4A1	12.101352	0.944400806	MG_peak_car6_car6	633	642	+	AAAAGGTCGG
MA0700.1	MA0700.1.LHX2	10.1011915	0.9329373	MG_peak_car6_car6	11	20	+	ATTAATTAGA
MA0700.2	MA0700.2.LHX2	10.601683	0.919392672	MG_peak_car6_car6	11	21	-	TTCTAATTAAT
MA0676.1	MA0676.1.Nr2e1	10.952488	0.91762498	MG_peak_car6_car6	230	238	-	AAAAGCCAA
MA0523.1	MA0523.1.TCF7L2	11.414106	0.900182309	MG_peak_car6_car6	19	32	+	GAAGTTCAGAGGGA
MA0143.4	MA0143.4.SOX2	9.716754	0.898073296	MG_peak_car6_car6	169	179	-	GCACAATGAGC
MA1517.1	MA1517.1.KLF6	9.61007	0.894407104	MG_peak_car6_car6	182	192	+	CTCCCCGCCCA
MA0162.2	MA0162.2.EGR1	10.618513	0.893895412	MG_peak_car6_car6	366	379	+	TTCCCTCCCCCAGG
MA0700.1	MA0700.1.LHX2	7.631567	0.891266541	MG_peak_car6_car6	7	16	+	GGTCATTAAT
MA0162.2	MA0162.2.EGR1	9.963029	0.886875726	MG_peak_car6_car6	576	589	+	TACCCACCTCCACT
MA1112.2	MA1112.2.NR4A1	9.663096	0.883657856	MG_peak_car6_car6	632	643	+	GAAAAGGTCGGG
MA0608.1	MA0608.1.Creb3l2	8.353638	0.883592998	MG_peak_car6_car6	288	296	+	GCCACTTGT
MA0143.4	MA0143.4.SOX2	8.776626	0.87783706	MG_peak_car6_car6	623	633	-	TCACAAAGGTA
MA1112.1	MA1112.1.NR4A1	8.345008	0.876441536	MG_peak_car6_car6	3	12	+	GATAGGTCAT
MA0700.1	MA0700.1.LHX2	6.543006	0.872898904	MG_peak_car6_car6	169	178	+	GCTCATTGTG
MA1520.1	MA1520.1.MAF	12.854688	0.868862029	MG_peak_car6_car6	239	253	+	TTGCTGAATCAGGAG
MA0700.1	MA0700.1.LHX2	6.292345	0.868669423	MG_peak_car6_car6	262	271	-	AATCATTAAA
MA0868.2	MA0868.2.SOX8	8.515993	0.867587309	MG_peak_car6_car6	171	180	-	GGCACAATGA
MA0162.2	MA0162.2.EGR1	8.0729	0.866634026	MG_peak_car6_car6	550	563	+	GCGCCTCCTCCTTT
MA1520.1	MA1520.1.MAF	12.625987	0.865249192	MG_peak_car6_car6	239	253	-	CTCCTGATTCAGCAA
MA0700.1	MA0700.1.LHX2	6.0138936	0.863971024	MG_peak_car6_car6	7	16	-	ATTAATGACC
MA1112.2	MA1112.2.NR4A1	8.417665	0.860407402	MG_peak_car6_car6	467	478	-	TTACAGGTCACC
MA0143.4	MA0143.4.SOX2	7.91032	0.859189851	MG_peak_car6_car6	38	48	-	GGACAGTGGAA
MA0700.2	MA0700.2.LHX2	7.6916995	0.858255326	MG_peak_car6_car6	10	20	+	CATTAATTAGA
MA1112.1	MA1112.1.NR4A1	7.2468467	0.85657375	MG_peak_car6_car6	468	477	-	TACAGGTCAC
MA0077.1	MA0077.1.SOX9	7.8586507	0.852600833	MG_peak_car6_car6	171	179	+	TCATTGTGC
MA1112.2	MA1112.2.NR4A1	7.980871	0.852253088	MG_peak_car6_car6	2	13	+	AGATAGGTCATT
MA0143.3	MA0143.3.Sox2	5.581455	0.851263963	MG_peak_car6_car6	40	47	+	CCACTGTC
MA0676.1	MA0676.1.Nr2e1	7.5482564	0.848622873	MG_peak_car6_car6	4	12	+	ATAGGTCAT
MA0162.2	MA0162.2.EGR1	5.865757	0.842997375	MG_peak_car6_car6	547	560	+	CCAGCGCCTCCTCC
MA0143.3	MA0143.3.Sox2	5.098187	0.842691207	MG_peak_car6_car6	171	178	+	TCATTGTG
MA0676.1	MA0676.1.Nr2e1	7.2011433	0.84158706	MG_peak_car6_car6	50	58	+	TAGAGTCAC
MA1517.1	MA1517.1.KLF6	6.442222	0.837457182	MG_peak_car6_car6	490	500	-	GGCCACAGCCC
MA0700.1	MA0700.1.LHX2	4.1935177	0.833255243	MG_peak_car6_car6	262	271	+	TTTAATGATT
MA1112.2	MA1112.2.NR4A1	6.853029	0.831197864	MG_peak_car6_car6	17	28	+	TAGAAGTTCAGA
MA0700.1	MA0700.1.LHX2	3.811142	0.826803296	MG_peak_car6_car6	169	178	-	CACAATGAGC
MA1112.1	MA1112.1.NR4A1	5.570736	0.826249778	MG_peak_car6_car6	82	91	-	CTGAGGTCAG
MA0162.2	MA0162.2.EGR1	4.098823	0.824074992	MG_peak_car6_car6	544	557	+	CCGCCAGCGCCTCC
MA0700.1	MA0700.1.LHX2	3.541417	0.822252139	MG_peak_car6_car6	127	136	+	ACTATTTAGG
MA0700.1	MA0700.1.LHX2	3.4266417	0.820315501	MG_peak_car6_car6	656	665	-	GCTAGTTATT
MA1099.2	MA1099.2.HES1	3.1130724	0.819838567	MG_peak_car6_car6	392	401	-	CGCACCTGGC
MA0608.1	MA0608.1.Creb3l2	4.5491447	0.81862851	MG_peak_car6_car6	379	387	+	GACAAGTCT
MA1112.1	MA1112.1.NR4A1	5.0483675	0.816799159	MG_peak_car6_car6	18	27	+	AGAAGTTCAG
MA1112.1	MA1112.1.NR4A1	5.039024	0.816630115	MG_peak_car6_car6	346	355	+	TGAAGCTCAG
MA0162.2	MA0162.2.EGR1	3.3368044	0.81591441	MG_peak_car6_car6	183	196	+	TCCCCGCCCAGTTT
MA1112.2	MA1112.2.NR4A1	6.017713	0.8156037	MG_peak_car6_car6	229	240	-	AAAAAAGCCAAT
MA0676.1	MA0676.1.Nr2e1	5.8764853	0.814736892	MG_peak_car6_car6	685	693	+	AAGAGTAAA
MA1099.1	MA1099.1.Hes1	5.563765	0.814172313	MG_peak_car6_car6	429	438	-	TGCACATGGA
MA1517.1	MA1517.1.KLF6	5.133925	0.813937297	MG_peak_car6_car6	342	352	-	AGCTTCACCCA
MA1099.1	MA1099.1.Hes1	5.5036244	0.812137987	MG_peak_car6_car6	392	401	+	GCCAGGTGCG
MA0700.1	MA0700.1.LHX2	2.9293673	0.811924832	MG_peak_car6_car6	127	136	-	CCTAAATAGT
MA1099.2	MA1099.2.HES1	2.510084	0.810266513	MG_peak_car6_car6	429	438	+	TCCATGTGCA
MA0162.2	MA0162.2.EGR1	2.7305875	0.809422335	MG_peak_car6_car6	392	405	-	CCTCCGCACCTGGC
MA1112.1	MA1112.1.NR4A1	4.597889	0.808649161	MG_peak_car6_car6	621	630	-	CAAAGGTATC
MA0523.1	MA0523.1.TCF7L2	4.6778364	0.807084948	MG_peak_car6_car6	100	113	+	CAGTTTCAGAGGCA
MA0700.1	MA0700.1.LHX2	2.631011	0.806890571	MG_peak_car6_car6	647	656	+	CCTATTTAAA
MA0523.1	MA0523.1.TCF7L2	4.6348076	0.806490276	MG_peak_car6_car6	231	244	-	CAGCAAAAAAGCCA
MA0162.2	MA0162.2.EGR1	2.44311	0.806343692	MG_peak_car6_car6	115	128	-	GTCCTACCCCCAAC
MA0162.2	MA0162.2.EGR1	2.425717	0.806157429	MG_peak_car6_car6	553	566	+	CCTCCTCCTTTTCT
MA0162.2	MA0162.2.EGR1	2.361975	0.805474804	MG_peak_car6_car6	528	541	+	TCTGCTCTCCCTCC
MA0700.1	MA0700.1.LHX2	2.497756	0.804642117	MG_peak_car6_car6	265	274	-	TGTAATCATT
MA0868.2	MA0868.2.SOX8	5.586154	0.804409309	MG_peak_car6_car6	514	523	-	AGGACATTGC
MA0676.1	MA0676.1.Nr2e1	5.343548	0.803934509	MG_peak_car6_car6	82	90	-	TGAGGTCAG
MA1112.2	MA1112.2.NR4A1	5.3727164	0.803562525	MG_peak_car6_car6	521	532	-	GCAGAGGCCAGG
MA0162.2	MA0162.2.EGR1	2.1634336	0.803348591	MG_peak_car6_car6	538	551	+	CTCCGGCCGCCAGC
MA0868.2	MA0868.2.SOX8	5.502639	0.802608418	MG_peak_car6_car6	625	634	-	TTCACAAAGG
MA0608.1	MA0608.1.Creb3l2	3.599741	0.80241675	MG_peak_car6_car6	600	608	-	TTCACTTGG
MA1112.1	MA1112.1.NR4A1	4.2367673	0.802115796	MG_peak_car6_car6	447	456	-	TGAAGGTGAG
MA0523.1	MA0523.1.TCF7L2	4.2736945	0.80149958	MG_peak_car6_car6	677	690	+	TGTGATTAAAGAGT
MA0700.1	MA0700.1.LHX2	2.225434	0.800047143	MG_peak_car6_car6	677	686	-	TTTAATCACA
MA0700.2	MA0700.2.LHX2	11.400965	0.936185204	MG_peak_car8-1_car8-1	253	263	-	AAACAATTACT
MA0868.2	MA0868.2.SOX8	11.5429325	0.932859144	MG_peak_car8-1_car8-1	87	96	-	AGAACAAAAG
MA0676.1	MA0676.1.Nr2e1	10.952488	0.91762498	MG_peak_car8-1_car8-1	193	201	+	AAAAGCCAA
MA0143.2	MA0143.2.Sox2	16.149946	0.911956533	MG_peak_car8-1_car8-1	261	275	-	GCTTTGTCATCCAAA
MA0143.1	MA0143.1.Sox2	16.118622	0.911404991	MG_peak_car8-1_car8-1	261	275	-	GCTTTGTCATCCAAA
MA1112.2	MA1112.2.NR4A1	10.229144	0.894225166	MG_peak_car8-1_car8-1	52	63	-	GGAAAGGCCATC
MA0077.1	MA0077.1.SOX9	8.809354	0.879892631	MG_peak_car8-1_car8-1	87	95	+	CTTTTGTTC
MA0700.1	MA0700.1.LHX2	6.798959	0.877217678	MG_peak_car8-1_car8-1	253	262	-	AACAATTACT
MA0700.1	MA0700.1.LHX2	6.6474013	0.874660401	MG_peak_car8-1_car8-1	253	262	+	AGTAATTGTT
MA0143.3	MA0143.3.Sox2	6.6929913	0.870981639	MG_peak_car8-1_car8-1	87	94	+	CTTTTGTT
MA0868.2	MA0868.2.SOX8	8.490418	0.867035826	MG_peak_car8-1_car8-1	255	264	-	CAAACAATTA
MA1099.2	MA1099.2.HES1	6.0648427	0.86669602	MG_peak_car8-1_car8-1	79	88	-	AGCATGTGTG
MA0077.1	MA0077.1.SOX9	8.315964	0.865728901	MG_peak_car8-1_car8-1	255	263	+	TAATTGTTT
MA0143.3	MA0143.3.Sox2	5.848521	0.85600148	MG_peak_car8-1_car8-1	268	275	-	GCTTTGTC
MA1112.1	MA1112.1.NR4A1	7.1510005	0.854839714	MG_peak_car8-1_car8-1	53	62	-	GAAAGGCCAT
MA0700.2	MA0700.2.LHX2	7.0247345	0.844242712	MG_peak_car8-1_car8-1	202	212	+	ATTCAAATAAT
MA0523.1	MA0523.1.TCF7L2	6.8311634	0.836844601	MG_peak_car8-1_car8-1	85	98	-	CTAGAACAAAAGCA
MA0162.2	MA0162.2.EGR1	5.0716496	0.834493149	MG_peak_car8-1_car8-1	116	129	-	CTGCCTCCCATGTG
MA0676.1	MA0676.1.Nr2e1	6.8457084	0.834382568	MG_peak_car8-1_car8-1	199	207	+	CAAATTCAA
MA1099.1	MA1099.1.Hes1	6.033426	0.830059133	MG_peak_car8-1_car8-1	79	88	+	CACACATGCT
MA0143.4	MA0143.4.SOX2	6.366619	0.825961738	MG_peak_car8-1_car8-1	85	95	-	GAACAAAAGCA
MA1112.2	MA1112.2.NR4A1	6.4794717	0.824224081	MG_peak_car8-1_car8-1	191	202	+	GGAAAAGCCAAA
MA0868.2	MA0868.2.SOX8	6.482751	0.823743203	MG_peak_car8-1_car8-1	266	275	+	ATGACAAAGC
MA0143.4	MA0143.4.SOX2	6.243243	0.823306075	MG_peak_car8-1_car8-1	267	277	+	TGACAAAGCAA
MA0162.2	MA0162.2.EGR1	4.0052843	0.82307327	MG_peak_car8-1_car8-1	135	148	-	CAGCAGCTCCCTCT
MA0143.4	MA0143.4.SOX2	6.108372	0.82040298	MG_peak_car8-1_car8-1	253	263	-	AAACAATTACT
MA1099.2	MA1099.2.HES1	2.9800034	0.817726182	MG_peak_car8-1_car8-1	114	123	+	TGCACATGGG
MA0523.1	MA0523.1.TCF7L2	5.34718	0.816335484	MG_peak_car8-1_car8-1	170	183	-	TGGCATCAGAGATT
MA0700.1	MA0700.1.LHX2	3.1838331	0.816218514	MG_peak_car8-1_car8-1	20	29	+	GCTAAGTAAA
MA1099.1	MA1099.1.Hes1	5.589839	0.815054294	MG_peak_car8-1_car8-1	114	123	-	CCCATGTGCA
MA1099.1	MA1099.1.Hes1	5.496432	0.811894689	MG_peak_car8-1_car8-1	79	88	-	AGCATGTGTG
MA0523.1	MA0523.1.TCF7L2	4.890802	0.810028197	MG_peak_car8-1_car8-1	66	79	+	CAGGAGCAAAGACC
MA1099.1	MA1099.1.Hes1	5.4364285	0.809865008	MG_peak_car8-1_car8-1	114	123	+	TGCACATGGG
MA1112.2	MA1112.2.NR4A1	5.661163	0.808947412	MG_peak_car8-1_car8-1	71	82	+	GCAAAGACCACA
MA0143.4	MA0143.4.SOX2	5.517821	0.807691379	MG_peak_car8-1_car8-1	234	244	-	GGACAGTGTAA
MA0676.1	MA0676.1.Nr2e1	5.5001173	0.807108096	MG_peak_car8-1_car8-1	21	29	+	CTAAGTAAA
MA0523.1	MA0523.1.TCF7L2	4.644645	0.806626235	MG_peak_car8-1_car8-1	210	223	-	AAGCTAGAAAGATT
MA1099.2	MA1099.2.HES1	2.2331116	0.805869757	MG_peak_car8-1_car8-1	114	123	-	CCCATGTGCA
MA1520.1	MA1520.1.MAF	8.676717	0.802861651	MG_peak_car8-1_car8-1	263	277	-	TTGCTTTGTCATCCA
MA1112.1	MA1112.1.NR4A1	14.717664	0.991734773	MG_peak_car8-2_car8-2	280	289	-	GAAAGGTCAC
MA1112.2	MA1112.2.NR4A1	14.374397	0.971611185	MG_peak_car8-2_car8-2	279	290	-	AGAAAGGTCACG
MA0676.1	MA0676.1.Nr2e1	11.422086	0.927143498	MG_peak_car8-2_car8-2	40	48	-	TAAAGTCAT
MA0143.3	MA0143.3.Sox2	6.6929913	0.870981639	MG_peak_car8-2_car8-2	140	147	-	CATTTGTT
MA0676.1	MA0676.1.Nr2e1	8.254431	0.862936682	MG_peak_car8-2_car8-2	280	288	-	AAAGGTCAC
MA0700.1	MA0700.1.LHX2	5.8194056	0.860689365	MG_peak_car8-2_car8-2	122	131	-	TCTAATTTAT
MA0868.2	MA0868.2.SOX8	8.062338	0.85780485	MG_peak_car8-2_car8-2	138	147	+	AAAACAAATG
MA0143.3	MA0143.3.Sox2	5.848521	0.85600148	MG_peak_car8-2_car8-2	5	12	+	CATTTGTC
MA0162.2	MA0162.2.EGR1	5.4291415	0.838321589	MG_peak_car8-2_car8-2	152	165	-	ATGCTGCCCCCTGG
MA0700.2	MA0700.2.LHX2	6.392653	0.830962984	MG_peak_car8-2_car8-2	335	345	-	CACCAATAAGA
MA0077.1	MA0077.1.SOX9	7.104723	0.830957861	MG_peak_car8-2_car8-2	139	147	-	CATTTGTTT
MA0700.1	MA0700.1.LHX2	3.9689577	0.82946617	MG_peak_car8-2_car8-2	122	131	+	ATAAATTAGA
MA0700.1	MA0700.1.LHX2	3.8188746	0.826933771	MG_peak_car8-2_car8-2	141	150	-	GCTCATTTGT
MA0700.1	MA0700.1.LHX2	3.7409623	0.825619131	MG_peak_car8-2_car8-2	335	344	-	ACCAATAAGA
MA0162.2	MA0162.2.EGR1	4.0757604	0.82382801	MG_peak_car8-2_car8-2	257	270	+	CAGAAGCCCCCGGT
MA0700.1	MA0700.1.LHX2	3.5484493	0.822370799	MG_peak_car8-2_car8-2	141	150	+	ACAAATGAGC
MA0676.1	MA0676.1.Nr2e1	6.167017	0.820625826	MG_peak_car8-2_car8-2	203	211	-	GAGAGTCAC
MA0700.1	MA0700.1.LHX2	3.159394	0.815806146	MG_peak_car8-2_car8-2	335	344	+	TCTTATTGGT
MA0077.1	MA0077.1.SOX9	6.548283	0.814984163	MG_peak_car8-2_car8-2	25	33	-	CTATAGTCT
MA0077.1	MA0077.1.SOX9	6.540558	0.814762395	MG_peak_car8-2_car8-2	2	10	-	CAAATGTTT
MA0700.2	MA0700.2.LHX2	5.571253	0.813705761	MG_peak_car8-2_car8-2	121	131	+	AATAAATTAGA
MA1112.1	MA1112.1.NR4A1	4.5656476	0.808065855	MG_peak_car8-2_car8-2	40	49	-	GTAAAGTCAT
MA0868.2	MA0868.2.SOX8	5.50955	0.80275745	MG_peak_car8-2_car8-2	1	10	+	AAAACATTTG
MA1112.2	MA1112.2.NR4A1	5.2011695	0.800359986	MG_peak_car8-2_car8-2	39	50	-	AGTAAAGTCATA
MA0700.2	MA0700.2.LHX2	12.198216	0.952935079	MG_peak_car8-3_car8-3	371	381	+	ATACAATTAAA
MA0077.1	MA0077.1.SOX9	9.685768	0.905051821	MG_peak_car8-3_car8-3	403	411	-	CCATTGGTC
MA0700.1	MA0700.1.LHX2	6.311057	0.868985158	MG_peak_car8-3_car8-3	372	381	+	TACAATTAAA
MA0143.4	MA0143.4.SOX2	8.356526	0.868794435	MG_peak_car8-3_car8-3	378	388	+	TAAAAATGGAA
MA0608.1	MA0608.1.Creb3l2	7.3816056	0.866994843	MG_peak_car8-3_car8-3	343	351	+	GCCACCTGG
MA1517.1	MA1517.1.KLF6	8.068319	0.86669031	MG_peak_car8-3_car8-3	179	189	+	TAGAACACCCT
MA0143.3	MA0143.3.Sox2	6.425925	0.866244113	MG_peak_car8-3_car8-3	379	386	-	CCATTTTT
MA0143.3	MA0143.3.Sox2	6.425925	0.866244113	MG_peak_car8-3_car8-3	404	411	-	CCATTGGT
MA0868.2	MA0868.2.SOX8	8.294564	0.862812496	MG_peak_car8-3_car8-3	162	171	+	AGAAGAATGC
MA0608.1	MA0608.1.Creb3l2	7.0280247	0.86095719	MG_peak_car8-3_car8-3	115	123	+	TCCACGTTT
MA0700.1	MA0700.1.LHX2	5.3345447	0.852508153	MG_peak_car8-3_car8-3	404	413	+	ACCAATGGAG
MA0143.3	MA0143.3.Sox2	5.581455	0.851263963	MG_peak_car8-3_car8-3	45	52	-	CGATTGTC
MA0700.1	MA0700.1.LHX2	5.083277	0.848268438	MG_peak_car8-3_car8-3	469	478	+	CCTAATTTCT
MA0700.1	MA0700.1.LHX2	5.0698442	0.848041779	MG_peak_car8-3_car8-3	372	381	-	TTTAATTGTA
MA0868.2	MA0868.2.SOX8	7.476759	0.845177636	MG_peak_car8-3_car8-3	402	411	+	AGACCAATGG
MA0143.3	MA0143.3.Sox2	5.098187	0.842691207	MG_peak_car8-3_car8-3	451	458	-	CCAATGTG
MA0608.1	MA0608.1.Creb3l2	5.839734	0.840666263	MG_peak_car8-3_car8-3	392	400	-	GCCACATCT
MA1099.1	MA1099.1.Hes1	6.344408	0.840578467	MG_peak_car8-3_car8-3	115	124	+	TCCACGTTTT
MA0700.1	MA0700.1.LHX2	4.577744	0.839738415	MG_peak_car8-3_car8-3	273	282	-	AGCCATTACT
MA0143.4	MA0143.4.SOX2	6.871592	0.836831266	MG_peak_car8-3_car8-3	450	460	+	TCACATTGGAT
MA0143.4	MA0143.4.SOX2	6.7822623	0.834908446	MG_peak_car8-3_car8-3	371	381	+	ATACAATTAAA
MA0700.1	MA0700.1.LHX2	4.2095656	0.833526025	MG_peak_car8-3_car8-3	469	478	-	AGAAATTAGG
MA0162.2	MA0162.2.EGR1	4.977644	0.833486428	MG_peak_car8-3_car8-3	425	438	-	CACAAACCTCCTCC
MA0077.1	MA0077.1.SOX9	7.0471926	0.829306338	MG_peak_car8-3_car8-3	44	52	-	CGATTGTCA
MA1517.1	MA1517.1.KLF6	5.957261	0.828738805	MG_peak_car8-3_car8-3	10	20	+	AAACACACACA
MA0676.1	MA0676.1.Nr2e1	6.536259	0.828110185	MG_peak_car8-3_car8-3	293	301	+	ATAAGTCTA
MA0162.2	MA0162.2.EGR1	4.266591	0.825871647	MG_peak_car8-3_car8-3	419	432	-	CCTCCTCCCAGTGC
MA0868.2	MA0868.2.SOX8	6.508003	0.824287736	MG_peak_car8-3_car8-3	43	52	+	CTGACAATCG
MA0077.1	MA0077.1.SOX9	6.8681536	0.824166672	MG_peak_car8-3_car8-3	378	386	-	CCATTTTTA
MA0143.4	MA0143.4.SOX2	6.2261977	0.822939171	MG_peak_car8-3_car8-3	44	54	+	TGACAATCGCA
MA0700.2	MA0700.2.LHX2	5.8947945	0.820503215	MG_peak_car8-3_car8-3	229	239	-	ATGCATTTATG
MA0868.2	MA0868.2.SOX8	6.2144012	0.817956608	MG_peak_car8-3_car8-3	370	379	+	AATACAATTA
MA1099.2	MA1099.2.HES1	2.955719	0.817340683	MG_peak_car8-3_car8-3	115	124	-	AAAACGTGGA
MA0700.1	MA0700.1.LHX2	3.1918395	0.816353608	MG_peak_car8-3_car8-3	484	493	+	CCTCATCATG
MA0700.1	MA0700.1.LHX2	3.1838331	0.816218514	MG_peak_car8-3_car8-3	280	289	+	GCTAAATAAA
MA0143.4	MA0143.4.SOX2	5.8988457	0.815892927	MG_peak_car8-3_car8-3	239	249	-	CAACAGTGAAA
MA0143.4	MA0143.4.SOX2	5.799838	0.813761792	MG_peak_car8-3_car8-3	403	413	+	GACCAATGGAG
MA0077.1	MA0077.1.SOX9	6.4889827	0.813281828	MG_peak_car8-3_car8-3	163	171	-	GCATTCTTC
MA0676.1	MA0676.1.Nr2e1	5.784097	0.81286423	MG_peak_car8-3_car8-3	29	37	+	AAAATTTAA
MA0700.1	MA0700.1.LHX2	2.97752	0.812737327	MG_peak_car8-3_car8-3	404	413	-	CTCCATTGGT
MA1517.1	MA1517.1.KLF6	4.8978133	0.809692605	MG_peak_car8-3_car8-3	12	22	+	ACACACACACA
MA1112.1	MA1112.1.NR4A1	4.6464915	0.809528472	MG_peak_car8-3_car8-3	87	96	-	ACATGGTCAT
MA0162.1	MA0162.1.Egr1	7.961461	0.807373107	MG_peak_car8-3_car8-3	12	22	-	TGTGTGTGTGT
MA0700.1	MA0700.1.LHX2	2.5343204	0.805259079	MG_peak_car8-3_car8-3	273	282	+	AGTAATGGCT
MA0700.2	MA0700.2.LHX2	5.148433	0.804822525	MG_peak_car8-3_car8-3	273	283	-	TAGCCATTACT
MA0077.1	MA0077.1.SOX9	6.155856	0.803718778	MG_peak_car8-3_car8-3	366	374	-	GTATTGATG
MA0608.1	MA0608.1.Creb3l2	3.6035047	0.802481017	MG_peak_car8-3_car8-3	83	91	-	GTCATGTCT
MA1112.2	MA1112.2.NR4A1	10.034979	0.890600375	MG_peak_car8-4_car8-4	137	148	-	TCAGAGGTCAGA
MA1112.1	MA1112.1.NR4A1	8.152016	0.872949946	MG_peak_car8-4_car8-4	34	43	+	TCAAGGTCTG
MA0143.3	MA0143.3.Sox2	6.6929913	0.870981639	MG_peak_car8-4_car8-4	278	285	-	CCTTTGCT
MA1112.1	MA1112.1.NR4A1	8.029032	0.870724938	MG_peak_car8-4_car8-4	138	147	-	CAGAGGTCAG
MA0700.1	MA0700.1.LHX2	6.0368934	0.864359106	MG_peak_car8-4_car8-4	10	19	-	GCTAATCACA
MA0143.3	MA0143.3.Sox2	5.581455	0.851263963	MG_peak_car8-4_car8-4	230	237	+	CCAATGTC
MA0523.1	MA0523.1.TCF7L2	6.8863235	0.83760693	MG_peak_car8-4_car8-4	274	287	+	CAGCAGCAAAGGCA
MA0676.1	MA0676.1.Nr2e1	6.801431	0.833485091	MG_peak_car8-4_car8-4	138	146	-	AGAGGTCAG
MA0143.4	MA0143.4.SOX2	6.4407325	0.827557026	MG_peak_car8-4_car8-4	228	238	-	GGACATTGGCA
MA0162.2	MA0162.2.EGR1	4.017044	0.823199208	MG_peak_car8-4_car8-4	333	346	+	GATCTTCCCACAGA
MA0162.2	MA0162.2.EGR1	3.7322676	0.82014949	MG_peak_car8-4_car8-4	92	105	-	TCACCACCTTCAGC
MA1099.2	MA1099.2.HES1	2.9082408	0.816586998	MG_peak_car8-4_car8-4	55	64	-	TTCGCGAGGA
MA1099.1	MA1099.1.Hes1	5.520576	0.812711393	MG_peak_car8-4_car8-4	298	307	+	CCCACAAGAC
MA1099.2	MA1099.2.HES1	2.5798526	0.811374046	MG_peak_car8-4_car8-4	298	307	-	GTCTTGTGGG
MA1112.1	MA1112.1.NR4A1	4.672096	0.809991701	MG_peak_car8-4_car8-4	1	10	+	GAATGGTCTT
MA0676.1	MA0676.1.Nr2e1	5.4976788	0.807058668	MG_peak_car8-4_car8-4	29	37	+	TGCAGTCAA
MA0077.1	MA0077.1.SOX9	6.249648	0.80641126	MG_peak_car8-4_car8-4	230	238	+	CCAATGTCC
MA0868.2	MA0868.2.SOX8	5.592586	0.804548008	MG_peak_car8-4_car8-4	230	239	-	GGGACATTGG
MA1099.1	MA1099.1.Hes1	5.256136	0.803766402	MG_peak_car8-4_car8-4	55	64	+	TCCTCGCGAA
MA0700.1	MA0700.1.LHX2	2.3612595	0.802338968	MG_peak_car8-4_car8-4	10	19	+	TGTGATTAGC
MA1517.1	MA1517.1.KLF6	10.925577	0.918056602	MG_peak_car8-5_car8-5	140	150	-	AACAACACCCC
MA0676.1	MA0676.1.Nr2e1	10.40172	0.906461184	MG_peak_car8-5_car8-5	326	334	-	TAAAGTCAG
MA0523.1	MA0523.1.TCF7L2	9.095157	0.868133697	MG_peak_car8-5_car8-5	39	52	-	ACAGATGAAAATAA
MA1112.2	MA1112.2.NR4A1	8.503773	0.862014921	MG_peak_car8-5_car8-5	166	177	+	GCAAAGGTGAAG
MA0143.3	MA0143.3.Sox2	5.848521	0.85600148	MG_peak_car8-5_car8-5	165	172	-	CCTTTGCC
MA0700.1	MA0700.1.LHX2	5.4253945	0.854041092	MG_peak_car8-5_car8-5	289	298	-	TCTTATTAAA
MA0143.4	MA0143.4.SOX2	7.2447815	0.844864158	MG_peak_car8-5_car8-5	283	293	-	TTAAAATGGAC
MA0700.2	MA0700.2.LHX2	6.8155527	0.839847903	MG_peak_car8-5_car8-5	289	299	-	TTCTTATTAAA
MA1112.1	MA1112.1.NR4A1	5.96245	0.833336617	MG_peak_car8-5_car8-5	167	176	+	CAAAGGTGAA
MA0700.1	MA0700.1.LHX2	3.5004828	0.821561445	MG_peak_car8-5_car8-5	213	222	+	CTCAATCAAG
MA0868.2	MA0868.2.SOX8	6.1863585	0.817351903	MG_peak_car8-5_car8-5	200	209	+	ACAAGAATGC
MA1112.1	MA1112.1.NR4A1	4.974396	0.81546088	MG_peak_car8-5_car8-5	326	335	-	TTAAAGTCAG
MA0700.1	MA0700.1.LHX2	3.0125463	0.813328337	MG_peak_car8-5_car8-5	125	134	-	GGCAATCAAA
MA1099.1	MA1099.1.Hes1	5.487454	0.811591001	MG_peak_car8-5_car8-5	231	240	+	TGCACATTTC
MA1112.2	MA1112.2.NR4A1	5.7841253	0.811242947	MG_peak_car8-5_car8-5	325	336	-	TTTAAAGTCAGT
MA0523.1	MA0523.1.TCF7L2	4.9137025	0.810344691	MG_peak_car8-5_car8-5	121	134	-	GGCAATCAAAGTGT
MA0676.1	MA0676.1.Nr2e1	5.5409117	0.807934978	MG_peak_car8-5_car8-5	168	176	+	AAAGGTGAA
MA0868.2	MA0868.2.SOX8	5.7187133	0.80726777	MG_peak_car8-5_car8-5	311	320	-	AATACAAAAA
MA0700.2	MA0700.2.LHX2	5.214301	0.806206377	MG_peak_car8-5_car8-5	220	230	+	AAGGAATTATC
MA1099.1	MA1099.1.Hes1	5.151091	0.800213138	MG_peak_car8-5_car8-5	276	285	-	GACACACTTT
MA0143.3	MA0143.3.Sox2	12.63835	0.976447091	MG_peak_car8-6_car8-6	340	347	-	CCTTTGTG
MA0868.2	MA0868.2.SOX8	10.073802	0.901179341	MG_peak_car8-6_car8-6	222	231	+	AGCACAATGC
MA0523.1	MA0523.1.TCF7L2	11.335912	0.899101634	MG_peak_car8-6_car8-6	265	278	-	CATGTTGAAAGGCA
MA0143.4	MA0143.4.SOX2	9.683893	0.897365969	MG_peak_car8-6_car8-6	133	143	-	GGACAATGTTC
MA0700.1	MA0700.1.LHX2	7.839332	0.894772227	MG_peak_car8-6_car8-6	364	373	+	GCTAATCAGG
MA0868.2	MA0868.2.SOX8	9.74969	0.894190307	MG_peak_car8-6_car8-6	135	144	-	AGGACAATGT
MA1112.2	MA1112.2.NR4A1	10.031373	0.890533059	MG_peak_car8-6_car8-6	308	319	+	TAAAAGGACACT
MA0143.4	MA0143.4.SOX2	9.043698	0.883585792	MG_peak_car8-6_car8-6	339	349	+	ACACAAAGGTA
MA0143.4	MA0143.4.SOX2	8.794106	0.878213314	MG_peak_car8-6_car8-6	223	233	+	GCACAATGCTC
MA0868.2	MA0868.2.SOX8	9.000372	0.87803228	MG_peak_car8-6_car8-6	192	201	+	CGTACAATAA
MA0143.4	MA0143.4.SOX2	8.176137	0.864911558	MG_peak_car8-6_car8-6	193	203	+	GTACAATAAGA
MA0700.1	MA0700.1.LHX2	6.019972	0.864073584	MG_peak_car8-6_car8-6	364	373	-	CCTGATTAGC
MA1112.1	MA1112.1.NR4A1	7.4668903	0.86055475	MG_peak_car8-6_car8-6	309	318	+	AAAAGGACAC
MA1112.2	MA1112.2.NR4A1	8.086226	0.854219922	MG_peak_car8-6_car8-6	144	155	+	TCGAAGGGCAGA
MA0077.1	MA0077.1.SOX9	7.8586507	0.852600833	MG_peak_car8-6_car8-6	223	231	-	GCATTGTGC
MA0143.3	MA0143.3.Sox2	5.581455	0.851263963	MG_peak_car8-6_car8-6	135	142	+	ACATTGTC
MA0077.1	MA0077.1.SOX9	7.691401	0.847799603	MG_peak_car8-6_car8-6	193	201	-	TTATTGTAC
MA0143.2	MA0143.2.Sox2	12.044625	0.845482146	MG_peak_car8-6_car8-6	333	347	-	CCTTTGTGTTATAAA
MA0143.1	MA0143.1.Sox2	12.075139	0.845441017	MG_peak_car8-6_car8-6	333	347	-	CCTTTGTGTTATAAA
MA0143.3	MA0143.3.Sox2	5.098187	0.842691207	MG_peak_car8-6_car8-6	224	231	-	GCATTGTG
MA0868.2	MA0868.2.SOX8	7.2483063	0.840251365	MG_peak_car8-6_car8-6	132	141	+	AGAACATTGT
MA0868.2	MA0868.2.SOX8	7.1898274	0.838990348	MG_peak_car8-6_car8-6	338	347	+	AACACAAAGG
MA0700.1	MA0700.1.LHX2	4.2792377	0.834701625	MG_peak_car8-6_car8-6	58	67	+	ACCCATGAAA
MA0077.1	MA0077.1.SOX9	6.915076	0.825513666	MG_peak_car8-6_car8-6	135	143	+	ACATTGTCC
MA0700.2	MA0700.2.LHX2	6.0125704	0.822977631	MG_peak_car8-6_car8-6	161	171	-	GCCCAGTTATT
MA1112.1	MA1112.1.NR4A1	5.252521	0.820492677	MG_peak_car8-6_car8-6	105	114	-	AGAGGGTCAC
MA0523.1	MA0523.1.TCF7L2	5.6073723	0.819931424	MG_peak_car8-6_car8-6	13	26	-	AGGGCTCAAAGCTT
MA1517.1	MA1517.1.KLF6	5.184448	0.81484557	MG_peak_car8-6_car8-6	167	177	-	GAAAATGCCCA
MA0162.2	MA0162.2.EGR1	3.2223356	0.814688545	MG_peak_car8-6_car8-6	110	123	+	CCTCTACCTACATT
MA1112.1	MA1112.1.NR4A1	4.7279353	0.811001942	MG_peak_car8-6_car8-6	145	154	+	CGAAGGGCAG
MA0676.1	MA0676.1.Nr2e1	5.647076	0.81008688	MG_peak_car8-6_car8-6	73	81	-	AAGATTCAA
MA0077.1	MA0077.1.SOX9	6.3055544	0.80801616	MG_peak_car8-6_car8-6	339	347	-	CCTTTGTGT
MA0700.2	MA0700.2.LHX2	12.151285	0.951949075	MG_peak_car8-7_car8-7	725	735	-	ATGCAATTATT
MA0143.4	MA0143.4.SOX2	11.219794	0.930426196	MG_peak_car8-7_car8-7	740	750	-	TTACAATGATT
MA1112.1	MA1112.1.NR4A1	11.326439	0.930381187	MG_peak_car8-7_car8-7	884	893	-	CAAAGGTCTG
MA1112.1	MA1112.1.NR4A1	10.886858	0.922428347	MG_peak_car8-7_car8-7	306	315	-	GCAAGGTCAA
MA0700.2	MA0700.2.LHX2	10.415073	0.915472101	MG_peak_car8-7_car8-7	232	242	-	AGACAATTATG
MA0676.1	MA0676.1.Nr2e1	10.504296	0.908540355	MG_peak_car8-7_car8-7	663	671	+	AAAAATCAA
MA0700.2	MA0700.2.LHX2	9.701912	0.900488922	MG_peak_car8-7_car8-7	421	431	+	ACTCAATTACC
MA0700.1	MA0700.1.LHX2	8.060542	0.898504774	MG_peak_car8-7_car8-7	422	431	-	GGTAATTGAG
MA0700.1	MA0700.1.LHX2	8.031642	0.898017133	MG_peak_car8-7_car8-7	635	644	+	GTTCATTAAT
MA0700.1	MA0700.1.LHX2	7.874243	0.895361286	MG_peak_car8-7_car8-7	422	431	+	CTCAATTACC
MA0143.4	MA0143.4.SOX2	9.589909	0.895342953	MG_peak_car8-7_car8-7	148	158	-	GCACAATGAGG
MA0700.1	MA0700.1.LHX2	7.5036244	0.889107725	MG_peak_car8-7_car8-7	635	644	-	ATTAATGAAC
MA0868.2	MA0868.2.SOX8	9.416812	0.887012243	MG_peak_car8-7_car8-7	579	588	-	AGAACATTGG
MA0077.1	MA0077.1.SOX9	8.863212	0.881438724	MG_peak_car8-7_car8-7	579	587	+	CCAATGTTC
MA0676.1	MA0676.1.Nr2e1	9.106277	0.880203197	MG_peak_car8-7_car8-7	306	314	-	CAAGGTCAA
MA0700.1	MA0700.1.LHX2	6.8145003	0.877479915	MG_peak_car8-7_car8-7	232	241	-	GACAATTATG
MA0676.1	MA0676.1.Nr2e1	8.905014	0.876123686	MG_peak_car8-7_car8-7	328	336	+	TGGAGTCAA
MA0700.1	MA0700.1.LHX2	6.606594	0.873971847	MG_peak_car8-7_car8-7	75	84	+	TCCAATTGTG
MA1112.1	MA1112.1.NR4A1	8.146962	0.872858519	MG_peak_car8-7_car8-7	355	364	+	CTAAGGTCCT
MA0143.3	MA0143.3.Sox2	6.6929913	0.870981639	MG_peak_car8-7_car8-7	207	214	-	CCTCTGTT
MA0143.3	MA0143.3.Sox2	6.6929913	0.870981639	MG_peak_car8-7_car8-7	778	785	-	CCTCTGTT
MA0700.1	MA0700.1.LHX2	6.2514896	0.867980057	MG_peak_car8-7_car8-7	725	734	-	TGCAATTATT
MA1112.2	MA1112.2.NR4A1	8.791548	0.867387274	MG_peak_car8-7_car8-7	883	894	-	CCAAAGGTCTGT
MA1112.2	MA1112.2.NR4A1	8.789103	0.867341625	MG_peak_car8-7_car8-7	305	316	-	AGCAAGGTCAAG
MA0143.3	MA0143.3.Sox2	6.425925	0.866244113	MG_peak_car8-7_car8-7	579	586	+	CCAATGTT
MA0700.1	MA0700.1.LHX2	5.990184	0.863570961	MG_peak_car8-7_car8-7	148	157	+	CCTCATTGTG
MA0868.2	MA0868.2.SOX8	8.281535	0.862531541	MG_peak_car8-7_car8-7	150	159	-	TGCACAATGA
MA0700.1	MA0700.1.LHX2	5.807078	0.860481356	MG_peak_car8-7_car8-7	232	241	+	CATAATTGTC
MA0143.3	MA0143.3.Sox2	5.848521	0.85600148	MG_peak_car8-7_car8-7	888	895	+	CCTTTGGC
MA0077.1	MA0077.1.SOX9	7.8586507	0.852600833	MG_peak_car8-7_car8-7	150	158	+	TCATTGTGC
MA0700.1	MA0700.1.LHX2	5.217238	0.8505288	MG_peak_car8-7_car8-7	725	734	+	AATAATTGCA
MA0700.2	MA0700.2.LHX2	7.227302	0.848498559	MG_peak_car8-7_car8-7	639	649	-	TCTCTATTAAT
MA0700.1	MA0700.1.LHX2	5.0664654	0.847984766	MG_peak_car8-7_car8-7	52	61	-	ATTAATCAAA
MA0676.1	MA0676.1.Nr2e1	7.514522	0.847939095	MG_peak_car8-7_car8-7	160	168	-	AGAAGCCAT
MA0676.1	MA0676.1.Nr2e1	7.43437	0.846314452	MG_peak_car8-7_car8-7	340	348	-	ACAAGCCAA
MA0676.1	MA0676.1.Nr2e1	7.3575664	0.844757679	MG_peak_car8-7_car8-7	82	90	-	AGGAGTCAC
MA0700.1	MA0700.1.LHX2	4.806771	0.843602857	MG_peak_car8-7_car8-7	493	502	-	GCTAATTCAC
MA0143.3	MA0143.3.Sox2	5.098187	0.842691207	MG_peak_car8-7_car8-7	77	84	+	CAATTGTG
MA0143.3	MA0143.3.Sox2	5.098187	0.842691207	MG_peak_car8-7_car8-7	150	157	+	TCATTGTG
MA0143.4	MA0143.4.SOX2	7.083569	0.841394065	MG_peak_car8-7_car8-7	75	85	-	TCACAATTGGA
MA0143.4	MA0143.4.SOX2	7.074686	0.841202858	MG_peak_car8-7_car8-7	841	851	+	TTACAAAGTAT
MA0608.1	MA0608.1.Creb3l2	5.8359704	0.840601996	MG_peak_car8-7_car8-7	802	810	-	TCCACTTGG
MA1112.1	MA1112.1.NR4A1	6.3542776	0.84042551	MG_peak_car8-7_car8-7	503	512	+	AGGAGGTCAG
MA0700.1	MA0700.1.LHX2	4.523189	0.838817893	MG_peak_car8-7_car8-7	56	65	-	AGAAATTAAT
MA0868.2	MA0868.2.SOX8	7.145138	0.838026676	MG_peak_car8-7_car8-7	742	751	-	TTTACAATGA
MA1517.1	MA1517.1.KLF6	6.431838	0.837270502	MG_peak_car8-7_car8-7	472	482	-	TGCAATGCCCC
MA0700.1	MA0700.1.LHX2	4.3641973	0.836135173	MG_peak_car8-7_car8-7	457	466	-	AGTAATCATC
MA0162.4	MA0162.4.EGR1	10.083431	0.836078907	MG_peak_car8-7_car8-7	869	882	+	ACACACACACACAC
MA0162.4	MA0162.4.EGR1	10.083431	0.836078907	MG_peak_car8-7_car8-7	871	884	+	ACACACACACACAC
MA0077.1	MA0077.1.SOX9	7.2732964	0.83579709	MG_peak_car8-7_car8-7	742	750	+	TCATTGTAA
MA0700.1	MA0700.1.LHX2	4.335119	0.835644523	MG_peak_car8-7_car8-7	697	706	+	AACCATTACC
MA0700.2	MA0700.2.LHX2	6.5591884	0.834461812	MG_peak_car8-7_car8-7	680	690	-	TATCATTTATT
MA0077.1	MA0077.1.SOX9	7.1963725	0.83358884	MG_peak_car8-7_car8-7	77	85	+	CAATTGTGA
MA0700.1	MA0700.1.LHX2	4.1723275	0.832897694	MG_peak_car8-7_car8-7	75	84	-	CACAATTGGA
MA0676.1	MA0676.1.Nr2e1	6.743206	0.832304896	MG_peak_car8-7_car8-7	516	524	-	AGAGGTTAA
MA1517.1	MA1517.1.KLF6	6.1161733	0.831595646	MG_peak_car8-7_car8-7	867	877	+	AGACACACACA
MA0143.4	MA0143.4.SOX2	6.5811605	0.830579736	MG_peak_car8-7_car8-7	577	587	-	GAACATTGGGC
MA0523.1	MA0523.1.TCF7L2	6.3595805	0.830327178	MG_peak_car8-7_car8-7	647	660	+	AGAGATAACAGGCA
MA0700.1	MA0700.1.LHX2	3.9789789	0.829635261	MG_peak_car8-7_car8-7	954	963	-	GTTCATGAAG
MA1517.1	MA1517.1.KLF6	6.00519	0.829600444	MG_peak_car8-7_car8-7	14	24	-	TGTCATGCCCA
MA0700.1	MA0700.1.LHX2	3.9609358	0.829330815	MG_peak_car8-7_car8-7	829	838	+	TCAAATTACA
MA0608.1	MA0608.1.Creb3l2	5.145376	0.828809597	MG_peak_car8-7_car8-7	302	310	-	GTCAAGTGG
MA0700.1	MA0700.1.LHX2	3.9269457	0.828757289	MG_peak_car8-7_car8-7	954	963	+	CTTCATGAAC
MA0868.2	MA0868.2.SOX8	6.533818	0.824844391	MG_peak_car8-7_car8-7	4	13	-	ATAATAATAA
MA0700.1	MA0700.1.LHX2	3.6053684	0.823331213	MG_peak_car8-7_car8-7	414	423	+	CTTAATCACT
MA0700.1	MA0700.1.LHX2	3.5397463	0.82222395	MG_peak_car8-7_car8-7	414	423	-	AGTGATTAAG
MA0162.4	MA0162.4.EGR1	9.285273	0.822121025	MG_peak_car8-7_car8-7	873	886	+	ACACACACACACAG
MA0676.1	MA0676.1.Nr2e1	6.1524982	0.820331539	MG_peak_car8-7_car8-7	280	288	-	GAAAGTTAG
MA0077.1	MA0077.1.SOX9	6.7309494	0.820227958	MG_peak_car8-7_car8-7	220	228	-	GCATAGTTA
MA0868.2	MA0868.2.SOX8	6.2736545	0.819234323	MG_peak_car8-7_car8-7	723	732	+	AAAATAATTG
MA0700.2	MA0700.2.LHX2	5.8196454	0.81892437	MG_peak_car8-7_car8-7	56	66	-	TAGAAATTAAT
MA0700.1	MA0700.1.LHX2	3.3103528	0.818353321	MG_peak_car8-7_car8-7	148	157	-	CACAATGAGG
MA0700.1	MA0700.1.LHX2	3.2962594	0.818115519	MG_peak_car8-7_car8-7	589	598	+	ACCCATCAGG
MA0162.4	MA0162.4.EGR1	9.055537	0.818103503	MG_peak_car8-7_car8-7	867	880	+	AGACACACACACAC
MA0162.2	MA0162.2.EGR1	3.4775858	0.817422061	MG_peak_car8-7_car8-7	94	107	+	CTTCCACTTCCAGG
MA0700.2	MA0700.2.LHX2	5.7377524	0.817203838	MG_peak_car8-7_car8-7	8	18	-	GCCCAATAATA
MA0676.1	MA0676.1.Nr2e1	5.9877405	0.81699198	MG_peak_car8-7_car8-7	57	65	-	AGAAATTAA
MA0700.1	MA0700.1.LHX2	3.175941	0.816085348	MG_peak_car8-7_car8-7	56	65	+	ATTAATTTCT
MA0700.2	MA0700.2.LHX2	5.602022	0.81435221	MG_peak_car8-7_car8-7	828	838	+	GTCAAATTACA
MA0608.1	MA0608.1.Creb3l2	4.294099	0.814273416	MG_peak_car8-7_car8-7	444	452	-	TCCAGGTCT
MA0077.1	MA0077.1.SOX9	6.5209765	0.814200275	MG_peak_car8-7_car8-7	724	732	-	CAATTATTT
MA1112.2	MA1112.2.NR4A1	5.9152365	0.813690607	MG_peak_car8-7_car8-7	515	526	-	TCAGAGGTTAAA
MA0700.1	MA0700.1.LHX2	3.009207	0.813271993	MG_peak_car8-7_car8-7	122	131	-	TCTGATTATA
MA1112.2	MA1112.2.NR4A1	5.8491607	0.812457065	MG_peak_car8-7_car8-7	67	78	-	TGGAAGTTCAGT
MA0868.2	MA0868.2.SOX8	5.9295526	0.811814233	MG_peak_car8-7_car8-7	1	10	-	ATAATAATAT
MA0700.1	MA0700.1.LHX2	2.8369305	0.810365116	MG_peak_car8-7_car8-7	23	32	-	CCAAATTGTG
MA1517.1	MA1517.1.KLF6	4.8978133	0.809692605	MG_peak_car8-7_car8-7	869	879	+	ACACACACACA
MA1517.1	MA1517.1.KLF6	4.8978133	0.809692605	MG_peak_car8-7_car8-7	871	881	+	ACACACACACA
MA1517.1	MA1517.1.KLF6	4.8978133	0.809692605	MG_peak_car8-7_car8-7	873	883	+	ACACACACACA
MA1517.1	MA1517.1.KLF6	4.8978133	0.809692605	MG_peak_car8-7_car8-7	875	885	+	ACACACACACA
MA0868.2	MA0868.2.SOX8	5.806118	0.809152534	MG_peak_car8-7_car8-7	77	86	-	GTCACAATTG
MA1112.1	MA1112.1.NR4A1	4.5915194	0.808533923	MG_peak_car8-7_car8-7	68	77	-	GGAAGTTCAG
MA0868.2	MA0868.2.SOX8	5.7520685	0.807987031	MG_peak_car8-7_car8-7	234	243	-	CAGACAATTA
MA0700.1	MA0700.1.LHX2	2.6913266	0.807908296	MG_peak_car8-7_car8-7	639	648	-	CTCTATTAAT
MA1099.2	MA1099.2.HES1	2.3539233	0.807787565	MG_peak_car8-7_car8-7	301	310	-	GTCAAGTGGT
MA0700.1	MA0700.1.LHX2	2.665503	0.807472566	MG_peak_car8-7_car8-7	169	178	+	CCTCATTTTC
MA0162.1	MA0162.1.Egr1	7.961461	0.807373107	MG_peak_car8-7_car8-7	869	879	-	TGTGTGTGTGT
MA0162.1	MA0162.1.Egr1	7.961461	0.807373107	MG_peak_car8-7_car8-7	871	881	-	TGTGTGTGTGT
MA0162.1	MA0162.1.Egr1	7.961461	0.807373107	MG_peak_car8-7_car8-7	873	883	-	TGTGTGTGTGT
MA0162.1	MA0162.1.Egr1	7.961461	0.807373107	MG_peak_car8-7_car8-7	875	885	-	TGTGTGTGTGT
MA0676.1	MA0676.1.Nr2e1	5.4976788	0.807058668	MG_peak_car8-7_car8-7	824	832	+	TGCAGTCAA
MA0700.2	MA0700.2.LHX2	5.252373	0.807006254	MG_peak_car8-7_car8-7	461	471	-	TGGCAAGTAAT
MA0700.1	MA0700.1.LHX2	2.599337	0.806356127	MG_peak_car8-7_car8-7	493	502	+	GTGAATTAGC
MA0523.1	MA0523.1.TCF7L2	4.6170783	0.806245251	MG_peak_car8-7_car8-7	962	975	-	TAACTGCAAAGTGT
MA0700.1	MA0700.1.LHX2	2.5741692	0.805931461	MG_peak_car8-7_car8-7	52	61	+	TTTGATTAAT
MA0700.1	MA0700.1.LHX2	2.5355103	0.805279158	MG_peak_car8-7_car8-7	697	706	-	GGTAATGGTT
MA0700.2	MA0700.2.LHX2	5.137647	0.804595915	MG_peak_car8-7_car8-7	967	977	+	TTGCAGTTATC
MA0700.2	MA0700.2.LHX2	5.120382	0.804233179	MG_peak_car8-7_car8-7	1	11	+	ATATTATTATT
MA0700.1	MA0700.1.LHX2	2.4257271	0.803426751	MG_peak_car8-7_car8-7	218	227	+	ACTAACTATG
MA0162.2	MA0162.2.EGR1	2.1270778	0.802959252	MG_peak_car8-7_car8-7	90	103	+	TTCCCTTCCACTTC
MA1112.2	MA1112.2.NR4A1	5.2580414	0.801421704	MG_peak_car8-7_car8-7	502	513	+	CAGGAGGTCAGG
MA0700.1	MA0700.1.LHX2	2.284323	0.801040794	MG_peak_car8-7_car8-7	740	749	+	AATCATTGTA
MA0162.2	MA0162.2.EGR1	1.9141735	0.800679225	MG_peak_car8-7_car8-7	870	883	+	CACACACACACACA
MA0162.2	MA0162.2.EGR1	1.9141735	0.800679225	MG_peak_car8-7_car8-7	872	885	+	CACACACACACACA
MA1112.2	MA1112.2.NR4A1	5.2035527	0.800404477	MG_peak_car8-7_car8-7	661	672	+	TTAAAAATCAAG
MA0868.2	MA0868.2.SOX8	5.387178	0.800118661	MG_peak_car8-7_car8-7	7	16	-	CCAATAATAA
MA0700.1	MA0700.1.LHX2	2.2293484	0.800113191	MG_peak_car8-7_car8-7	122	131	+	TATAATCAGA
MA0700.1	MA0700.1.LHX2	9.357523	0.920389144	MG_peak_car8-8_car8-8	113	122	+	CCTCATTAAA
MA0700.2	MA0700.2.LHX2	10.564073	0.918602503	MG_peak_car8-8_car8-8	129	139	+	TAGCAATTACC
MA0700.1	MA0700.1.LHX2	8.071865	0.89869583	MG_peak_car8-8_car8-8	130	139	+	AGCAATTACC
MA0700.1	MA0700.1.LHX2	7.5453167	0.889811212	MG_peak_car8-8_car8-8	294	303	+	GCTTATTAGC
MA0868.2	MA0868.2.SOX8	9.161288	0.881502222	MG_peak_car8-8_car8-8	8	17	+	AAAACAAAAC
MA0700.1	MA0700.1.LHX2	6.5564594	0.873125909	MG_peak_car8-8_car8-8	130	139	-	GGTAATTGCT
MA0700.1	MA0700.1.LHX2	6.4465265	0.871270976	MG_peak_car8-8_car8-8	294	303	-	GCTAATAAGC
MA0700.2	MA0700.2.LHX2	7.583089	0.855973469	MG_peak_car8-8_car8-8	47	57	+	ATCCATTTATG
MA0700.1	MA0700.1.LHX2	5.3235593	0.852322794	MG_peak_car8-8_car8-8	113	122	-	TTTAATGAGG
MA0868.2	MA0868.2.SOX8	7.282954	0.8409985	MG_peak_car8-8_car8-8	97	106	-	AATACAAAAG
MA0143.4	MA0143.4.SOX2	6.8574753	0.836527403	MG_peak_car8-8_car8-8	95	105	-	ATACAAAAGAT
MA0868.2	MA0868.2.SOX8	7.0061836	0.835030319	MG_peak_car8-8_car8-8	63	72	+	CAAACAACAG
MA0676.1	MA0676.1.Nr2e1	6.494157	0.827256791	MG_peak_car8-8_car8-8	255	263	+	AGAAGCCAG
MA0077.1	MA0077.1.SOX9	6.9735394	0.827191978	MG_peak_car8-8_car8-8	314	322	+	TTATTGATA
MA0077.1	MA0077.1.SOX9	6.963984	0.826917673	MG_peak_car8-8_car8-8	64	72	-	CTGTTGTTT
MA1099.2	MA1099.2.HES1	3.3331523	0.823332194	MG_peak_car8-8_car8-8	153	162	+	GGCAAGTGGA
MA0700.2	MA0700.2.LHX2	5.950414	0.821671759	MG_peak_car8-8_car8-8	312	322	-	TATCAATAAAA
MA1099.1	MA1099.1.Hes1	5.6518188	0.817150832	MG_peak_car8-8_car8-8	172	181	-	GCCACACTTT
MA0077.1	MA0077.1.SOX9	6.5781245	0.81584082	MG_peak_car8-8_car8-8	53	61	+	TTATGGTTC
MA1112.2	MA1112.2.NR4A1	6.0214415	0.815673304	MG_peak_car8-8_car8-8	272	283	-	TGAAAGTTTATA
MA0700.2	MA0700.2.LHX2	5.634283	0.815029996	MG_peak_car8-8_car8-8	293	303	+	AGCTTATTAGC
MA0523.1	MA0523.1.TCF7L2	4.7692914	0.808348884	MG_peak_car8-8_car8-8	6	19	+	AAAAAACAAAACAA
MA0143.4	MA0143.4.SOX2	5.517821	0.807691379	MG_peak_car8-8_car8-8	208	218	+	GGACAGTGTAA
MA0523.1	MA0523.1.TCF7L2	4.599032	0.805995845	MG_peak_car8-8_car8-8	248	261	+	AGTGATCAGAAGCC
MA0676.1	MA0676.1.Nr2e1	5.351916	0.804104125	MG_peak_car8-8_car8-8	143	151	+	TGAAGTCCA
MA0143.4	MA0143.4.SOX2	5.3471894	0.804018542	MG_peak_car8-8_car8-8	244	254	+	GTACAGTGATC
MA0523.1	MA0523.1.TCF7L2	4.399019	0.8032316	MG_peak_car8-8_car8-8	67	80	+	CAACAGAAAAGAAA
MA0077.1	MA0077.1.SOX9	6.138305	0.803214944	MG_peak_car8-8_car8-8	97	105	+	CTTTTGTAT
MA0077.1	MA0077.1.SOX9	6.1128507	0.802484222	MG_peak_car8-8_car8-8	9	17	-	GTTTTGTTT
MA1517.1	MA1517.1.KLF6	12.662842	0.94928824	MG_peak_car8-9_car8-9	84	94	+	GCCCACACCCC
MA1517.1	MA1517.1.KLF6	12.493288	0.946240091	MG_peak_car8-9_car8-9	78	88	+	CACGACGCCCA
MA0162.4	MA0162.4.EGR1	16.310188	0.94496997	MG_peak_car8-9_car8-9	80	93	+	CGACGCCCACACCC
MA0676.1	MA0676.1.Nr2e1	11.498357	0.928689475	MG_peak_car8-9_car8-9	338	346	-	ACAAGTCAA
MA0700.2	MA0700.2.LHX2	10.962806	0.926979694	MG_peak_car8-9_car8-9	154	164	+	ATGCAATTAGG
MA0700.2	MA0700.2.LHX2	10.919552	0.926070951	MG_peak_car8-9_car8-9	187	197	-	CAGCAATTAAC
MA0700.1	MA0700.1.LHX2	9.561596	0.923832532	MG_peak_car8-9_car8-9	187	196	-	AGCAATTAAC
MA0700.1	MA0700.1.LHX2	8.282415	0.902248512	MG_peak_car8-9_car8-9	155	164	-	CCTAATTGCA
MA0162.2	MA0162.2.EGR1	11.159532	0.899689267	MG_peak_car8-9_car8-9	79	92	+	ACGACGCCCACACC
MA0700.1	MA0700.1.LHX2	7.8748093	0.895370845	MG_peak_car8-9_car8-9	178	187	+	TGTAATTATG
MA0162.1	MA0162.1.Egr1	11.361257	0.892961831	MG_peak_car8-9_car8-9	82	92	-	GGTGTGGGCGT
MA0700.1	MA0700.1.LHX2	7.3815312	0.887047608	MG_peak_car8-9_car8-9	155	164	+	TGCAATTAGG
MA0700.1	MA0700.1.LHX2	7.183897	0.883712863	MG_peak_car8-9_car8-9	178	187	-	CATAATTACA
MA0700.1	MA0700.1.LHX2	6.956535	0.879876509	MG_peak_car8-9_car8-9	187	196	+	GTTAATTGCT
MA0162.2	MA0162.2.EGR1	8.690679	0.873249919	MG_peak_car8-9_car8-9	284	297	-	GCTTCACCCCCTTC
MA0700.1	MA0700.1.LHX2	6.4739923	0.871734416	MG_peak_car8-9_car8-9	120	129	-	ACAAATTAGA
MA0143.3	MA0143.3.Sox2	6.6929913	0.870981639	MG_peak_car8-9_car8-9	31	38	+	CCTTGGTT
MA0700.2	MA0700.2.LHX2	7.9466796	0.863612335	MG_peak_car8-9_car8-9	139	149	+	AACCAAATACT
MA0162.2	MA0162.2.EGR1	7.2377663	0.857690445	MG_peak_car8-9_car8-9	277	290	-	CCCCTTCCCATGCA
MA0700.2	MA0700.2.LHX2	7.6371946	0.857110205	MG_peak_car8-9_car8-9	177	187	+	TTGTAATTATG
MA0700.1	MA0700.1.LHX2	5.4914303	0.855155334	MG_peak_car8-9_car8-9	120	129	+	TCTAATTTGT
MA0143.3	MA0143.3.Sox2	5.581455	0.851263963	MG_peak_car8-9_car8-9	368	375	-	CCATTCTC
MA0700.1	MA0700.1.LHX2	4.904282	0.845248196	MG_peak_car8-9_car8-9	166	175	-	CCTGATTATC
MA0700.2	MA0700.2.LHX2	7.00772	0.843885245	MG_peak_car8-9_car8-9	178	188	-	ACATAATTACA
MA0162.2	MA0162.2.EGR1	5.70514	0.841277303	MG_peak_car8-9_car8-9	309	322	-	CCCCCTCCTCATCA
MA0077.1	MA0077.1.SOX9	7.408896	0.839689743	MG_peak_car8-9_car8-9	335	343	+	CTATTGACT
MA0143.4	MA0143.4.SOX2	6.885014	0.837120174	MG_peak_car8-9_car8-9	367	377	+	AGAGAATGGAG
MA0700.1	MA0700.1.LHX2	4.1764565	0.832967363	MG_peak_car8-9_car8-9	166	175	+	GATAATCAGG
MA0700.2	MA0700.2.LHX2	6.3007517	0.829032181	MG_peak_car8-9_car8-9	346	356	+	TATCATTTAAC
MA1112.1	MA1112.1.NR4A1	5.6422048	0.827542783	MG_peak_car8-9_car8-9	19	28	+	AAACGGTCCT
MA0700.1	MA0700.1.LHX2	3.8516204	0.827486302	MG_peak_car8-9_car8-9	246	255	-	CCACATTAAT
MA0162.2	MA0162.2.EGR1	4.2249346	0.825425541	MG_peak_car8-9_car8-9	312	325	-	GTGCCCCCTCCTCA
MA0700.2	MA0700.2.LHX2	6.1052837	0.824925494	MG_peak_car8-9_car8-9	120	130	-	CACAAATTAGA
MA0162.2	MA0162.2.EGR1	3.952808	0.822511292	MG_peak_car8-9_car8-9	85	98	+	CCCACACCCCAGGA
MA0868.2	MA0868.2.SOX8	6.4016623	0.821994639	MG_peak_car8-9_car8-9	260	269	+	AGAATAAAGC
MA0143.4	MA0143.4.SOX2	6.091504	0.820039895	MG_peak_car8-9_car8-9	149	159	+	TCATAATGCAA
MA0700.2	MA0700.2.LHX2	5.820284	0.818937784	MG_peak_car8-9_car8-9	10	20	-	TTCCAATTTCT
MA0700.1	MA0700.1.LHX2	3.0942159	0.814706374	MG_peak_car8-9_car8-9	110	119	-	GAAAATTAAA
MA1099.1	MA1099.1.Hes1	5.556295	0.813919627	MG_peak_car8-9_car8-9	329	338	+	GGCACACTAT
MA0523.1	MA0523.1.TCF7L2	4.9038954	0.810209153	MG_peak_car8-9_car8-9	353	366	+	TAACAACACAGAAA
MA0162.2	MA0162.2.EGR1	2.7284129	0.809399047	MG_peak_car8-9_car8-9	315	328	-	TCAGTGCCCCCTCC
MA1099.1	MA1099.1.Hes1	5.406041	0.808837119	MG_peak_car8-9_car8-9	85	94	+	CCCACACCCC
MA0700.1	MA0700.1.LHX2	2.7207067	0.808404035	MG_peak_car8-9_car8-9	10	19	-	TCCAATTTCT
MA1517.1	MA1517.1.KLF6	4.7872276	0.807704554	MG_peak_car8-9_car8-9	288	298	-	TGCTTCACCCC
MA0700.2	MA0700.2.LHX2	5.166645	0.805205147	MG_peak_car8-9_car8-9	110	120	-	AGAAAATTAAA
MA0700.1	MA0700.1.LHX2	2.5050907	0.804765878	MG_peak_car8-9_car8-9	307	316	-	CCTCATCACA
MA0523.1	MA0523.1.TCF7L2	4.366602	0.80278359	MG_peak_car8-9_car8-9	258	271	+	AGAGAATAAAGCAA
MA0700.1	MA0700.1.LHX2	2.3858466	0.802753835	MG_peak_car8-9_car8-9	110	119	+	TTTAATTTTC
MA0676.1	MA0676.1.Nr2e1	11.801378	0.934831571	MG_peak_cartpt-1_cartpt-1	57	65	-	AAAAGTTAA
MA0523.1	MA0523.1.TCF7L2	10.862258	0.892555591	MG_peak_cartpt-1_cartpt-1	427	440	+	AGACTTGAAAAGCA
MA0700.1	MA0700.1.LHX2	7.4665065	0.888481422	MG_peak_cartpt-1_cartpt-1	363	372	-	CCTAATGATG
MA0143.4	MA0143.4.SOX2	8.815783	0.878679911	MG_peak_cartpt-1_cartpt-1	77	87	-	CGACAATGAGG
MA0523.1	MA0523.1.TCF7L2	9.702531	0.876527799	MG_peak_cartpt-1_cartpt-1	402	415	-	AAAGATCAAGGAAC
MA0700.1	MA0700.1.LHX2	6.5884085	0.873664996	MG_peak_cartpt-1_cartpt-1	334	343	+	AGTAATGAAT
MA0700.1	MA0700.1.LHX2	6.586787	0.87363764	MG_peak_cartpt-1_cartpt-1	334	343	-	ATTCATTACT
MA0700.1	MA0700.1.LHX2	6.490973	0.872020936	MG_peak_cartpt-1_cartpt-1	77	86	+	CCTCATTGTC
MA1112.2	MA1112.2.NR4A1	9.034489	0.871922638	MG_peak_cartpt-1_cartpt-1	406	417	-	AGAAAGATCAAG
MA0700.1	MA0700.1.LHX2	6.007355	0.863860699	MG_peak_cartpt-1_cartpt-1	363	372	+	CATCATTAGG
MA0868.2	MA0868.2.SOX8	8.245749	0.861759872	MG_peak_cartpt-1_cartpt-1	79	88	-	ACGACAATGA
MA0676.1	MA0676.1.Nr2e1	8.131119	0.860437208	MG_peak_cartpt-1_cartpt-1	3	11	+	CTAAGTCAG
MA1112.1	MA1112.1.NR4A1	7.3148046	0.857803235	MG_peak_cartpt-1_cartpt-1	407	416	-	GAAAGATCAA
MA0143.3	MA0143.3.Sox2	5.581455	0.851263963	MG_peak_cartpt-1_cartpt-1	79	86	+	TCATTGTC
MA0676.1	MA0676.1.Nr2e1	7.43437	0.846314452	MG_peak_cartpt-1_cartpt-1	282	290	-	ACAAGCCAA
MA0143.3	MA0143.3.Sox2	5.098187	0.842691207	MG_peak_cartpt-1_cartpt-1	395	402	+	CCAGTGTG
MA0143.4	MA0143.4.SOX2	6.8602743	0.836587652	MG_peak_cartpt-1_cartpt-1	393	403	-	ACACACTGGTC
MA0162.4	MA0162.4.EGR1	10.083431	0.836078907	MG_peak_cartpt-1_cartpt-1	133	146	+	ACACACACACACAC
MA0162.4	MA0162.4.EGR1	10.083431	0.836078907	MG_peak_cartpt-1_cartpt-1	135	148	+	ACACACACACACAC
MA0162.4	MA0162.4.EGR1	10.083431	0.836078907	MG_peak_cartpt-1_cartpt-1	137	150	+	ACACACACACACAC
MA0162.4	MA0162.4.EGR1	10.083431	0.836078907	MG_peak_cartpt-1_cartpt-1	139	152	+	ACACACACACACAC
MA0162.4	MA0162.4.EGR1	10.083431	0.836078907	MG_peak_cartpt-1_cartpt-1	141	154	+	ACACACACACACAC
MA0162.4	MA0162.4.EGR1	10.083431	0.836078907	MG_peak_cartpt-1_cartpt-1	143	156	+	ACACACACACACAC
MA0162.4	MA0162.4.EGR1	10.083431	0.836078907	MG_peak_cartpt-1_cartpt-1	145	158	+	ACACACACACACAC
MA0162.4	MA0162.4.EGR1	10.083431	0.836078907	MG_peak_cartpt-1_cartpt-1	147	160	+	ACACACACACACAC
MA0162.4	MA0162.4.EGR1	10.083431	0.836078907	MG_peak_cartpt-1_cartpt-1	149	162	+	ACACACACACACAC
MA0162.4	MA0162.4.EGR1	10.083431	0.836078907	MG_peak_cartpt-1_cartpt-1	151	164	+	ACACACACACACAC
MA0162.4	MA0162.4.EGR1	10.083431	0.836078907	MG_peak_cartpt-1_cartpt-1	153	166	+	ACACACACACACAC
MA0162.4	MA0162.4.EGR1	10.083431	0.836078907	MG_peak_cartpt-1_cartpt-1	155	168	+	ACACACACACACAC
MA0162.4	MA0162.4.EGR1	10.083431	0.836078907	MG_peak_cartpt-1_cartpt-1	157	170	+	ACACACACACACAC
MA0162.4	MA0162.4.EGR1	10.083431	0.836078907	MG_peak_cartpt-1_cartpt-1	159	172	+	ACACACACACACAC
MA0162.4	MA0162.4.EGR1	10.083431	0.836078907	MG_peak_cartpt-1_cartpt-1	161	174	+	ACACACACACACAC
MA0162.4	MA0162.4.EGR1	10.083431	0.836078907	MG_peak_cartpt-1_cartpt-1	163	176	+	ACACACACACACAC
MA0162.4	MA0162.4.EGR1	10.083431	0.836078907	MG_peak_cartpt-1_cartpt-1	165	178	+	ACACACACACACAC
MA0162.4	MA0162.4.EGR1	10.083431	0.836078907	MG_peak_cartpt-1_cartpt-1	167	180	+	ACACACACACACAC
MA0162.4	MA0162.4.EGR1	10.083431	0.836078907	MG_peak_cartpt-1_cartpt-1	169	182	+	ACACACACACACAC
MA0162.4	MA0162.4.EGR1	10.083431	0.836078907	MG_peak_cartpt-1_cartpt-1	171	184	+	ACACACACACACAC
MA0162.4	MA0162.4.EGR1	10.083431	0.836078907	MG_peak_cartpt-1_cartpt-1	173	186	+	ACACACACACACAC
MA0162.4	MA0162.4.EGR1	10.083431	0.836078907	MG_peak_cartpt-1_cartpt-1	175	188	+	ACACACACACACAC
MA0162.4	MA0162.4.EGR1	10.083431	0.836078907	MG_peak_cartpt-1_cartpt-1	177	190	+	ACACACACACACAC
MA0162.4	MA0162.4.EGR1	10.083431	0.836078907	MG_peak_cartpt-1_cartpt-1	179	192	+	ACACACACACACAC
MA0162.4	MA0162.4.EGR1	10.083431	0.836078907	MG_peak_cartpt-1_cartpt-1	181	194	+	ACACACACACACAC
MA0162.4	MA0162.4.EGR1	10.083431	0.836078907	MG_peak_cartpt-1_cartpt-1	183	196	+	ACACACACACACAC
MA0162.4	MA0162.4.EGR1	10.083431	0.836078907	MG_peak_cartpt-1_cartpt-1	185	198	+	ACACACACACACAC
MA0162.4	MA0162.4.EGR1	10.083431	0.836078907	MG_peak_cartpt-1_cartpt-1	187	200	+	ACACACACACACAC
MA0162.4	MA0162.4.EGR1	10.083431	0.836078907	MG_peak_cartpt-1_cartpt-1	189	202	+	ACACACACACACAC
MA0162.4	MA0162.4.EGR1	10.083431	0.836078907	MG_peak_cartpt-1_cartpt-1	191	204	+	ACACACACACACAC
MA0162.4	MA0162.4.EGR1	10.083431	0.836078907	MG_peak_cartpt-1_cartpt-1	193	206	+	ACACACACACACAC
MA0162.4	MA0162.4.EGR1	10.083431	0.836078907	MG_peak_cartpt-1_cartpt-1	195	208	+	ACACACACACACAC
MA0162.4	MA0162.4.EGR1	10.083431	0.836078907	MG_peak_cartpt-1_cartpt-1	197	210	+	ACACACACACACAC
MA0162.4	MA0162.4.EGR1	10.083431	0.836078907	MG_peak_cartpt-1_cartpt-1	199	212	+	ACACACACACACAC
MA0700.1	MA0700.1.LHX2	4.3253055	0.83547894	MG_peak_cartpt-1_cartpt-1	52	61	+	GCTATTTAAC
MA0676.1	MA0676.1.Nr2e1	6.883603	0.835150676	MG_peak_cartpt-1_cartpt-1	327	335	+	TCAAGTCAG
MA0676.1	MA0676.1.Nr2e1	6.747584	0.832393633	MG_peak_cartpt-1_cartpt-1	407	415	-	AAAGATCAA
MA0162.4	MA0162.4.EGR1	9.6618185	0.82870591	MG_peak_cartpt-1_cartpt-1	131	144	+	TCACACACACACAC
MA1520.1	MA1520.1.MAF	10.296835	0.828455034	MG_peak_cartpt-1_cartpt-1	115	129	-	GTGCTTAGTGGGCAG
MA0700.1	MA0700.1.LHX2	3.863175	0.827681264	MG_peak_cartpt-1_cartpt-1	77	86	-	GACAATGAGG
MA0700.2	MA0700.2.LHX2	6.1534295	0.825937013	MG_peak_cartpt-1_cartpt-1	25	35	+	GTGCAAATAAA
MA0700.1	MA0700.1.LHX2	3.73031	0.825439392	MG_peak_cartpt-1_cartpt-1	360	369	+	GCTCATCATT
MA1112.2	MA1112.2.NR4A1	6.541741	0.825386559	MG_peak_cartpt-1_cartpt-1	56	67	-	TCAAAAGTTAAA
MA1520.1	MA1520.1.MAF	9.927232	0.822616327	MG_peak_cartpt-1_cartpt-1	115	129	+	CTGCCCACTAAGCAC
MA1099.1	MA1099.1.Hes1	5.8063574	0.82237828	MG_peak_cartpt-1_cartpt-1	284	293	-	TGCACAAGCC
MA1112.2	MA1112.2.NR4A1	6.2347884	0.81965619	MG_peak_cartpt-1_cartpt-1	248	259	+	GTAGAGGGCAGT
MA1517.1	MA1517.1.KLF6	5.4084573	0.818872696	MG_peak_cartpt-1_cartpt-1	205	215	+	ACACACACCTC
MA1099.2	MA1099.2.HES1	3.041424	0.818701196	MG_peak_cartpt-1_cartpt-1	277	286	+	AGCACTTGGC
MA0868.2	MA0868.2.SOX8	6.1918983	0.817471363	MG_peak_cartpt-1_cartpt-1	379	388	-	GGAACAAGGA
MA0162.4	MA0162.4.EGR1	8.937614	0.816041316	MG_peak_cartpt-1_cartpt-1	201	214	+	ACACACACACACCT
MA1517.1	MA1517.1.KLF6	5.111789	0.813539353	MG_peak_cartpt-1_cartpt-1	129	139	+	CATCACACACA
MA1517.1	MA1517.1.KLF6	5.0650253	0.812698656	MG_peak_cartpt-1_cartpt-1	131	141	+	TCACACACACA
MA1099.2	MA1099.2.HES1	2.6281571	0.81214085	MG_peak_cartpt-1_cartpt-1	284	293	+	GGCTTGTGCA
MA0162.2	MA0162.2.EGR1	2.7948833	0.810110889	MG_peak_cartpt-1_cartpt-1	200	213	+	CACACACACACACC
MA1517.1	MA1517.1.KLF6	4.8978133	0.809692605	MG_peak_cartpt-1_cartpt-1	133	143	+	ACACACACACA
MA1517.1	MA1517.1.KLF6	4.8978133	0.809692605	MG_peak_cartpt-1_cartpt-1	135	145	+	ACACACACACA
MA1517.1	MA1517.1.KLF6	4.8978133	0.809692605	MG_peak_cartpt-1_cartpt-1	137	147	+	ACACACACACA
MA1517.1	MA1517.1.KLF6	4.8978133	0.809692605	MG_peak_cartpt-1_cartpt-1	139	149	+	ACACACACACA
MA1517.1	MA1517.1.KLF6	4.8978133	0.809692605	MG_peak_cartpt-1_cartpt-1	141	151	+	ACACACACACA
MA1517.1	MA1517.1.KLF6	4.8978133	0.809692605	MG_peak_cartpt-1_cartpt-1	143	153	+	ACACACACACA
MA1517.1	MA1517.1.KLF6	4.8978133	0.809692605	MG_peak_cartpt-1_cartpt-1	145	155	+	ACACACACACA
MA1517.1	MA1517.1.KLF6	4.8978133	0.809692605	MG_peak_cartpt-1_cartpt-1	147	157	+	ACACACACACA
MA1517.1	MA1517.1.KLF6	4.8978133	0.809692605	MG_peak_cartpt-1_cartpt-1	149	159	+	ACACACACACA
MA1517.1	MA1517.1.KLF6	4.8978133	0.809692605	MG_peak_cartpt-1_cartpt-1	151	161	+	ACACACACACA
MA1517.1	MA1517.1.KLF6	4.8978133	0.809692605	MG_peak_cartpt-1_cartpt-1	153	163	+	ACACACACACA
MA1517.1	MA1517.1.KLF6	4.8978133	0.809692605	MG_peak_cartpt-1_cartpt-1	155	165	+	ACACACACACA
MA1517.1	MA1517.1.KLF6	4.8978133	0.809692605	MG_peak_cartpt-1_cartpt-1	157	167	+	ACACACACACA
MA1517.1	MA1517.1.KLF6	4.8978133	0.809692605	MG_peak_cartpt-1_cartpt-1	159	169	+	ACACACACACA
MA1517.1	MA1517.1.KLF6	4.8978133	0.809692605	MG_peak_cartpt-1_cartpt-1	161	171	+	ACACACACACA
MA1517.1	MA1517.1.KLF6	4.8978133	0.809692605	MG_peak_cartpt-1_cartpt-1	163	173	+	ACACACACACA
MA1517.1	MA1517.1.KLF6	4.8978133	0.809692605	MG_peak_cartpt-1_cartpt-1	165	175	+	ACACACACACA
MA1517.1	MA1517.1.KLF6	4.8978133	0.809692605	MG_peak_cartpt-1_cartpt-1	167	177	+	ACACACACACA
MA1517.1	MA1517.1.KLF6	4.8978133	0.809692605	MG_peak_cartpt-1_cartpt-1	169	179	+	ACACACACACA
MA1517.1	MA1517.1.KLF6	4.8978133	0.809692605	MG_peak_cartpt-1_cartpt-1	171	181	+	ACACACACACA
MA1517.1	MA1517.1.KLF6	4.8978133	0.809692605	MG_peak_cartpt-1_cartpt-1	173	183	+	ACACACACACA
MA1517.1	MA1517.1.KLF6	4.8978133	0.809692605	MG_peak_cartpt-1_cartpt-1	175	185	+	ACACACACACA
MA1517.1	MA1517.1.KLF6	4.8978133	0.809692605	MG_peak_cartpt-1_cartpt-1	177	187	+	ACACACACACA
MA1517.1	MA1517.1.KLF6	4.8978133	0.809692605	MG_peak_cartpt-1_cartpt-1	179	189	+	ACACACACACA
MA1517.1	MA1517.1.KLF6	4.8978133	0.809692605	MG_peak_cartpt-1_cartpt-1	181	191	+	ACACACACACA
MA1517.1	MA1517.1.KLF6	4.8978133	0.809692605	MG_peak_cartpt-1_cartpt-1	183	193	+	ACACACACACA
MA1517.1	MA1517.1.KLF6	4.8978133	0.809692605	MG_peak_cartpt-1_cartpt-1	185	195	+	ACACACACACA
MA1517.1	MA1517.1.KLF6	4.8978133	0.809692605	MG_peak_cartpt-1_cartpt-1	187	197	+	ACACACACACA
MA1517.1	MA1517.1.KLF6	4.8978133	0.809692605	MG_peak_cartpt-1_cartpt-1	189	199	+	ACACACACACA
MA1517.1	MA1517.1.KLF6	4.8978133	0.809692605	MG_peak_cartpt-1_cartpt-1	191	201	+	ACACACACACA
MA1517.1	MA1517.1.KLF6	4.8978133	0.809692605	MG_peak_cartpt-1_cartpt-1	193	203	+	ACACACACACA
MA1517.1	MA1517.1.KLF6	4.8978133	0.809692605	MG_peak_cartpt-1_cartpt-1	195	205	+	ACACACACACA
MA1517.1	MA1517.1.KLF6	4.8978133	0.809692605	MG_peak_cartpt-1_cartpt-1	197	207	+	ACACACACACA
MA1517.1	MA1517.1.KLF6	4.8978133	0.809692605	MG_peak_cartpt-1_cartpt-1	199	209	+	ACACACACACA
MA1517.1	MA1517.1.KLF6	4.8978133	0.809692605	MG_peak_cartpt-1_cartpt-1	201	211	+	ACACACACACA
MA0162.1	MA0162.1.Egr1	7.961461	0.807373107	MG_peak_cartpt-1_cartpt-1	133	143	-	TGTGTGTGTGT
MA0162.1	MA0162.1.Egr1	7.961461	0.807373107	MG_peak_cartpt-1_cartpt-1	135	145	-	TGTGTGTGTGT
MA0162.1	MA0162.1.Egr1	7.961461	0.807373107	MG_peak_cartpt-1_cartpt-1	137	147	-	TGTGTGTGTGT
MA0162.1	MA0162.1.Egr1	7.961461	0.807373107	MG_peak_cartpt-1_cartpt-1	139	149	-	TGTGTGTGTGT
MA0162.1	MA0162.1.Egr1	7.961461	0.807373107	MG_peak_cartpt-1_cartpt-1	141	151	-	TGTGTGTGTGT
MA0162.1	MA0162.1.Egr1	7.961461	0.807373107	MG_peak_cartpt-1_cartpt-1	143	153	-	TGTGTGTGTGT
MA0162.1	MA0162.1.Egr1	7.961461	0.807373107	MG_peak_cartpt-1_cartpt-1	145	155	-	TGTGTGTGTGT
MA0162.1	MA0162.1.Egr1	7.961461	0.807373107	MG_peak_cartpt-1_cartpt-1	147	157	-	TGTGTGTGTGT
MA0162.1	MA0162.1.Egr1	7.961461	0.807373107	MG_peak_cartpt-1_cartpt-1	149	159	-	TGTGTGTGTGT
MA0162.1	MA0162.1.Egr1	7.961461	0.807373107	MG_peak_cartpt-1_cartpt-1	151	161	-	TGTGTGTGTGT
MA0162.1	MA0162.1.Egr1	7.961461	0.807373107	MG_peak_cartpt-1_cartpt-1	153	163	-	TGTGTGTGTGT
MA0162.1	MA0162.1.Egr1	7.961461	0.807373107	MG_peak_cartpt-1_cartpt-1	155	165	-	TGTGTGTGTGT
MA0162.1	MA0162.1.Egr1	7.961461	0.807373107	MG_peak_cartpt-1_cartpt-1	157	167	-	TGTGTGTGTGT
MA0162.1	MA0162.1.Egr1	7.961461	0.807373107	MG_peak_cartpt-1_cartpt-1	159	169	-	TGTGTGTGTGT
MA0162.1	MA0162.1.Egr1	7.961461	0.807373107	MG_peak_cartpt-1_cartpt-1	161	171	-	TGTGTGTGTGT
MA0162.1	MA0162.1.Egr1	7.961461	0.807373107	MG_peak_cartpt-1_cartpt-1	163	173	-	TGTGTGTGTGT
MA0162.1	MA0162.1.Egr1	7.961461	0.807373107	MG_peak_cartpt-1_cartpt-1	165	175	-	TGTGTGTGTGT
MA0162.1	MA0162.1.Egr1	7.961461	0.807373107	MG_peak_cartpt-1_cartpt-1	167	177	-	TGTGTGTGTGT
MA0162.1	MA0162.1.Egr1	7.961461	0.807373107	MG_peak_cartpt-1_cartpt-1	169	179	-	TGTGTGTGTGT
MA0162.1	MA0162.1.Egr1	7.961461	0.807373107	MG_peak_cartpt-1_cartpt-1	171	181	-	TGTGTGTGTGT
MA0162.1	MA0162.1.Egr1	7.961461	0.807373107	MG_peak_cartpt-1_cartpt-1	173	183	-	TGTGTGTGTGT
MA0162.1	MA0162.1.Egr1	7.961461	0.807373107	MG_peak_cartpt-1_cartpt-1	175	185	-	TGTGTGTGTGT
MA0162.1	MA0162.1.Egr1	7.961461	0.807373107	MG_peak_cartpt-1_cartpt-1	177	187	-	TGTGTGTGTGT
MA0162.1	MA0162.1.Egr1	7.961461	0.807373107	MG_peak_cartpt-1_cartpt-1	179	189	-	TGTGTGTGTGT
MA0162.1	MA0162.1.Egr1	7.961461	0.807373107	MG_peak_cartpt-1_cartpt-1	181	191	-	TGTGTGTGTGT
MA0162.1	MA0162.1.Egr1	7.961461	0.807373107	MG_peak_cartpt-1_cartpt-1	183	193	-	TGTGTGTGTGT
MA0162.1	MA0162.1.Egr1	7.961461	0.807373107	MG_peak_cartpt-1_cartpt-1	185	195	-	TGTGTGTGTGT
MA0162.1	MA0162.1.Egr1	7.961461	0.807373107	MG_peak_cartpt-1_cartpt-1	187	197	-	TGTGTGTGTGT
MA0162.1	MA0162.1.Egr1	7.961461	0.807373107	MG_peak_cartpt-1_cartpt-1	189	199	-	TGTGTGTGTGT
MA0162.1	MA0162.1.Egr1	7.961461	0.807373107	MG_peak_cartpt-1_cartpt-1	191	201	-	TGTGTGTGTGT
MA0162.1	MA0162.1.Egr1	7.961461	0.807373107	MG_peak_cartpt-1_cartpt-1	193	203	-	TGTGTGTGTGT
MA0162.1	MA0162.1.Egr1	7.961461	0.807373107	MG_peak_cartpt-1_cartpt-1	195	205	-	TGTGTGTGTGT
MA0162.1	MA0162.1.Egr1	7.961461	0.807373107	MG_peak_cartpt-1_cartpt-1	197	207	-	TGTGTGTGTGT
MA0162.1	MA0162.1.Egr1	7.961461	0.807373107	MG_peak_cartpt-1_cartpt-1	199	209	-	TGTGTGTGTGT
MA0162.1	MA0162.1.Egr1	7.961461	0.807373107	MG_peak_cartpt-1_cartpt-1	201	211	-	TGTGTGTGTGT
MA0676.1	MA0676.1.Nr2e1	5.4976788	0.807058668	MG_peak_cartpt-1_cartpt-1	449	457	+	TGCAGTCAA
MA0077.1	MA0077.1.SOX9	6.171244	0.804160521	MG_peak_cartpt-1_cartpt-1	79	87	+	TCATTGTCG
MA0077.1	MA0077.1.SOX9	6.1140275	0.802518005	MG_peak_cartpt-1_cartpt-1	379	387	+	TCCTTGTTC
MA0162.2	MA0162.2.EGR1	1.9141735	0.800679225	MG_peak_cartpt-1_cartpt-1	132	145	+	CACACACACACACA
MA0162.2	MA0162.2.EGR1	1.9141735	0.800679225	MG_peak_cartpt-1_cartpt-1	134	147	+	CACACACACACACA
MA0162.2	MA0162.2.EGR1	1.9141735	0.800679225	MG_peak_cartpt-1_cartpt-1	136	149	+	CACACACACACACA
MA0162.2	MA0162.2.EGR1	1.9141735	0.800679225	MG_peak_cartpt-1_cartpt-1	138	151	+	CACACACACACACA
MA0162.2	MA0162.2.EGR1	1.9141735	0.800679225	MG_peak_cartpt-1_cartpt-1	140	153	+	CACACACACACACA
MA0162.2	MA0162.2.EGR1	1.9141735	0.800679225	MG_peak_cartpt-1_cartpt-1	142	155	+	CACACACACACACA
MA0162.2	MA0162.2.EGR1	1.9141735	0.800679225	MG_peak_cartpt-1_cartpt-1	144	157	+	CACACACACACACA
MA0162.2	MA0162.2.EGR1	1.9141735	0.800679225	MG_peak_cartpt-1_cartpt-1	146	159	+	CACACACACACACA
MA0162.2	MA0162.2.EGR1	1.9141735	0.800679225	MG_peak_cartpt-1_cartpt-1	148	161	+	CACACACACACACA
MA0162.2	MA0162.2.EGR1	1.9141735	0.800679225	MG_peak_cartpt-1_cartpt-1	150	163	+	CACACACACACACA
MA0162.2	MA0162.2.EGR1	1.9141735	0.800679225	MG_peak_cartpt-1_cartpt-1	152	165	+	CACACACACACACA
MA0162.2	MA0162.2.EGR1	1.9141735	0.800679225	MG_peak_cartpt-1_cartpt-1	154	167	+	CACACACACACACA
MA0162.2	MA0162.2.EGR1	1.9141735	0.800679225	MG_peak_cartpt-1_cartpt-1	156	169	+	CACACACACACACA
MA0162.2	MA0162.2.EGR1	1.9141735	0.800679225	MG_peak_cartpt-1_cartpt-1	158	171	+	CACACACACACACA
MA0162.2	MA0162.2.EGR1	1.9141735	0.800679225	MG_peak_cartpt-1_cartpt-1	160	173	+	CACACACACACACA
MA0162.2	MA0162.2.EGR1	1.9141735	0.800679225	MG_peak_cartpt-1_cartpt-1	162	175	+	CACACACACACACA
MA0162.2	MA0162.2.EGR1	1.9141735	0.800679225	MG_peak_cartpt-1_cartpt-1	164	177	+	CACACACACACACA
MA0162.2	MA0162.2.EGR1	1.9141735	0.800679225	MG_peak_cartpt-1_cartpt-1	166	179	+	CACACACACACACA
MA0162.2	MA0162.2.EGR1	1.9141735	0.800679225	MG_peak_cartpt-1_cartpt-1	168	181	+	CACACACACACACA
MA0162.2	MA0162.2.EGR1	1.9141735	0.800679225	MG_peak_cartpt-1_cartpt-1	170	183	+	CACACACACACACA
MA0162.2	MA0162.2.EGR1	1.9141735	0.800679225	MG_peak_cartpt-1_cartpt-1	172	185	+	CACACACACACACA
MA0162.2	MA0162.2.EGR1	1.9141735	0.800679225	MG_peak_cartpt-1_cartpt-1	174	187	+	CACACACACACACA
MA0162.2	MA0162.2.EGR1	1.9141735	0.800679225	MG_peak_cartpt-1_cartpt-1	176	189	+	CACACACACACACA
MA0162.2	MA0162.2.EGR1	1.9141735	0.800679225	MG_peak_cartpt-1_cartpt-1	178	191	+	CACACACACACACA
MA0162.2	MA0162.2.EGR1	1.9141735	0.800679225	MG_peak_cartpt-1_cartpt-1	180	193	+	CACACACACACACA
MA0162.2	MA0162.2.EGR1	1.9141735	0.800679225	MG_peak_cartpt-1_cartpt-1	182	195	+	CACACACACACACA
MA0162.2	MA0162.2.EGR1	1.9141735	0.800679225	MG_peak_cartpt-1_cartpt-1	184	197	+	CACACACACACACA
MA0162.2	MA0162.2.EGR1	1.9141735	0.800679225	MG_peak_cartpt-1_cartpt-1	186	199	+	CACACACACACACA
MA0162.2	MA0162.2.EGR1	1.9141735	0.800679225	MG_peak_cartpt-1_cartpt-1	188	201	+	CACACACACACACA
MA0162.2	MA0162.2.EGR1	1.9141735	0.800679225	MG_peak_cartpt-1_cartpt-1	190	203	+	CACACACACACACA
MA0162.2	MA0162.2.EGR1	1.9141735	0.800679225	MG_peak_cartpt-1_cartpt-1	192	205	+	CACACACACACACA
MA0162.2	MA0162.2.EGR1	1.9141735	0.800679225	MG_peak_cartpt-1_cartpt-1	194	207	+	CACACACACACACA
MA0162.2	MA0162.2.EGR1	1.9141735	0.800679225	MG_peak_cartpt-1_cartpt-1	196	209	+	CACACACACACACA
MA0162.2	MA0162.2.EGR1	1.9141735	0.800679225	MG_peak_cartpt-1_cartpt-1	198	211	+	CACACACACACACA
MA1517.1	MA1517.1.KLF6	4.383904	0.800453811	MG_peak_cartpt-1_cartpt-1	203	213	+	ACACACACACC
MA0700.1	MA0700.1.LHX2	10.029092	0.931720739	MG_peak_cartpt-2_cartpt-2	54	63	-	AGTAATTAAA
MA0700.1	MA0700.1.LHX2	9.745393	0.926933795	MG_peak_cartpt-2_cartpt-2	428	437	+	TCTCATTAAC
MA1517.1	MA1517.1.KLF6	10.855668	0.916799813	MG_peak_cartpt-2_cartpt-2	108	118	-	AACCCCACCCA
MA0868.2	MA0868.2.SOX8	10.077413	0.901257199	MG_peak_cartpt-2_cartpt-2	5	14	-	CAAACAATAT
MA0700.1	MA0700.1.LHX2	8.214467	0.901101998	MG_peak_cartpt-2_cartpt-2	54	63	+	TTTAATTACT
MA0700.2	MA0700.2.LHX2	9.593932	0.898220319	MG_peak_cartpt-2_cartpt-2	54	64	-	AAGTAATTAAA
MA0162.2	MA0162.2.EGR1	9.461118	0.881500677	MG_peak_cartpt-2_cartpt-2	257	270	-	TCCCTTCCTCCTCC
MA0077.1	MA0077.1.SOX9	8.568761	0.872985938	MG_peak_cartpt-2_cartpt-2	5	13	+	ATATTGTTT
MA0143.4	MA0143.4.SOX2	8.435047	0.870484593	MG_peak_cartpt-2_cartpt-2	3	13	-	AAACAATATCA
MA0700.2	MA0700.2.LHX2	8.153494	0.867957404	MG_peak_cartpt-2_cartpt-2	53	63	+	ATTTAATTACT
MA0700.1	MA0700.1.LHX2	5.989301	0.863556068	MG_peak_cartpt-2_cartpt-2	428	437	-	GTTAATGAGA
MA0700.2	MA0700.2.LHX2	7.7815647	0.860143351	MG_peak_cartpt-2_cartpt-2	102	112	-	ACCCAAATAAA
MA0143.4	MA0143.4.SOX2	7.593477	0.852369814	MG_peak_cartpt-2_cartpt-2	44	54	+	TCACAGTGGAT
MA0162.2	MA0162.2.EGR1	6.6575317	0.851476619	MG_peak_cartpt-2_cartpt-2	110	123	-	TCTCCAACCCCACC
MA0143.3	MA0143.3.Sox2	5.098187	0.842691207	MG_peak_cartpt-2_cartpt-2	45	52	-	CCACTGTG
MA0143.3	MA0143.3.Sox2	5.098187	0.842691207	MG_peak_cartpt-2_cartpt-2	157	164	+	CCACTGTG
MA0868.2	MA0868.2.SOX8	7.062286	0.836240088	MG_peak_cartpt-2_cartpt-2	229	238	+	AGTACAATCA
MA0523.1	MA0523.1.TCF7L2	6.718215	0.835283619	MG_peak_cartpt-2_cartpt-2	123	136	+	AGAGATGGAAGGAT
MA0676.1	MA0676.1.Nr2e1	6.8097997	0.833654717	MG_peak_cartpt-2_cartpt-2	351	359	+	AGAAGACAA
MA0868.2	MA0868.2.SOX8	6.9186263	0.833142264	MG_peak_cartpt-2_cartpt-2	353	362	+	AAGACAATTC
MA0143.4	MA0143.4.SOX2	6.6916456	0.832957924	MG_peak_cartpt-2_cartpt-2	320	330	+	CTACAGTGGGA
MA0143.4	MA0143.4.SOX2	6.3872895	0.826406668	MG_peak_cartpt-2_cartpt-2	155	165	-	CCACAGTGGTA
MA0700.2	MA0700.2.LHX2	6.1145678	0.825120547	MG_peak_cartpt-2_cartpt-2	58	68	-	GCCCAAGTAAT
MA0523.1	MA0523.1.TCF7L2	5.643995	0.820437559	MG_peak_cartpt-2_cartpt-2	85	98	+	ACAGATAAGAGAAT
MA0523.1	MA0523.1.TCF7L2	5.1366725	0.813426206	MG_peak_cartpt-2_cartpt-2	138	151	+	CAAGATGCAAGCAT
MA0700.1	MA0700.1.LHX2	2.9071925	0.811550669	MG_peak_cartpt-2_cartpt-2	222	231	-	ACTAATTCTG
MA0162.2	MA0162.2.EGR1	2.8058643	0.810228487	MG_peak_cartpt-2_cartpt-2	254	267	-	CTTCCTCCTCCTAG
MA1517.1	MA1517.1.KLF6	4.8287263	0.808450595	MG_peak_cartpt-2_cartpt-2	25	35	+	AGCAATACCCT
MA0700.2	MA0700.2.LHX2	5.2082076	0.806078356	MG_peak_cartpt-2_cartpt-2	417	427	+	TTCCAATTCTC
MA0700.2	MA0700.2.LHX2	5.1627235	0.805122758	MG_peak_cartpt-2_cartpt-2	214	224	+	TTCCAATTCAG
MA0523.1	MA0523.1.TCF7L2	4.4488173	0.803919831	MG_peak_cartpt-2_cartpt-2	131	144	+	AAGGATCCAAGATG
MA0162.2	MA0162.2.EGR1	2.210049	0.803847803	MG_peak_cartpt-2_cartpt-2	292	305	-	GCTCATCCCTCGGT
MA0077.1	MA0077.1.SOX9	6.155856	0.803718778	MG_peak_cartpt-2_cartpt-2	149	157	-	GTATTGATG
MA1112.2	MA1112.2.NR4A1	5.361743	0.803357666	MG_peak_cartpt-2_cartpt-2	202	213	-	GGAAAGACCATA
MA0143.3	MA0143.3.Sox2	6.6929913	0.870981639	MG_peak_cartpt-3_cartpt-3	164	171	+	GCTTTGTT
MA0700.2	MA0700.2.LHX2	7.5685873	0.855668798	MG_peak_cartpt-3_cartpt-3	145	155	-	AGCCAGTTAAA
MA0868.2	MA0868.2.SOX8	7.9007664	0.85432078	MG_peak_cartpt-3_cartpt-3	164	173	-	TTAACAAAGC
MA1517.1	MA1517.1.KLF6	6.788638	0.843684868	MG_peak_cartpt-3_cartpt-3	120	130	+	GGCTCCACCCT
MA0700.2	MA0700.2.LHX2	6.9879513	0.843469914	MG_peak_cartpt-3_cartpt-3	328	338	-	CTCCATTTAGA
MA1517.1	MA1517.1.KLF6	6.7047324	0.842176455	MG_peak_cartpt-3_cartpt-3	175	185	+	TACCAAGCCCT
MA0700.1	MA0700.1.LHX2	4.537541	0.839060056	MG_peak_cartpt-3_cartpt-3	257	266	+	AGAAATTAAG
MA0523.1	MA0523.1.TCF7L2	6.7011113	0.83504724	MG_peak_cartpt-3_cartpt-3	304	317	-	GAGGTTGAAAACAC
MA0676.1	MA0676.1.Nr2e1	6.220617	0.821712269	MG_peak_cartpt-3_cartpt-3	150	158	-	ATAAGCCAG
MA0162.2	MA0162.2.EGR1	3.5008461	0.81767116	MG_peak_cartpt-3_cartpt-3	75	88	+	TTTCTACCTCCTGA
MA0676.1	MA0676.1.Nr2e1	5.9877405	0.81699198	MG_peak_cartpt-3_cartpt-3	257	265	+	AGAAATTAA
MA0700.1	MA0700.1.LHX2	3.0188806	0.813435218	MG_peak_cartpt-3_cartpt-3	44	53	+	TCTATTTAAC
MA1112.2	MA1112.2.NR4A1	5.8718553	0.812880741	MG_peak_cartpt-3_cartpt-3	68	79	-	AGAAATCTCACC
MA0700.1	MA0700.1.LHX2	2.9509013	0.812288181	MG_peak_cartpt-3_cartpt-3	283	292	-	CGAAATTACC
MA0162.2	MA0162.2.EGR1	2.936043	0.811622592	MG_peak_cartpt-3_cartpt-3	102	115	-	CCTCAGCCCTTGCA
MA1112.1	MA1112.1.NR4A1	4.7136164	0.810742886	MG_peak_cartpt-3_cartpt-3	262	271	+	TTAAGTTCAG
MA0676.1	MA0676.1.Nr2e1	5.61925	0.809522854	MG_peak_cartpt-3_cartpt-3	11	19	+	GAAACTCAA
MA0143.4	MA0143.4.SOX2	5.586022	0.809159405	MG_peak_cartpt-3_cartpt-3	162	172	-	TAACAAAGCCC
MA0700.1	MA0700.1.LHX2	2.7453413	0.808819703	MG_peak_cartpt-3_cartpt-3	283	292	+	GGTAATTTCG
MA0700.1	MA0700.1.LHX2	2.6350071	0.806957999	MG_peak_cartpt-3_cartpt-3	145	154	-	GCCAGTTAAA
MA0700.1	MA0700.1.LHX2	2.578243	0.8060002	MG_peak_cartpt-3_cartpt-3	257	266	-	CTTAATTTCT
MA0162.2	MA0162.2.EGR1	2.2874765	0.804676988	MG_peak_cartpt-3_cartpt-3	238	251	+	GACCCTTCCTCGCC
MA1112.2	MA1112.2.NR4A1	5.383444	0.80376279	MG_peak_cartpt-3_cartpt-3	261	272	+	ATTAAGTTCAGG
MA0077.1	MA0077.1.SOX9	6.0366015	0.800295341	MG_peak_cartpt-3_cartpt-3	164	172	+	GCTTTGTTA
MA0700.2	MA0700.2.LHX2	11.23585	0.93271623	MG_peak_cartpt-4_cartpt-4	428	438	+	ACACAATTAAA
MA0700.2	MA0700.2.LHX2	10.941267	0.926527176	MG_peak_cartpt-4_cartpt-4	249	259	+	GAGCAATTATC
MA0700.1	MA0700.1.LHX2	9.462994	0.922168784	MG_peak_cartpt-4_cartpt-4	356	365	+	GCTAATGAAG
MA0868.2	MA0868.2.SOX8	10.450624	0.909305005	MG_peak_cartpt-4_cartpt-4	420	429	+	AGAACAAAAC
MA0700.1	MA0700.1.LHX2	8.117931	0.899473121	MG_peak_cartpt-4_cartpt-4	250	259	+	AGCAATTATC
MA0700.1	MA0700.1.LHX2	7.6659856	0.891847296	MG_peak_cartpt-4_cartpt-4	356	365	-	CTTCATTAGC
MA0700.1	MA0700.1.LHX2	7.06466	0.88170094	MG_peak_cartpt-4_cartpt-4	429	438	+	CACAATTAAA
MA0700.1	MA0700.1.LHX2	6.902588	0.878966245	MG_peak_cartpt-4_cartpt-4	295	304	-	ACCCATTATA
MA0162.2	MA0162.2.EGR1	8.88609	0.875342615	MG_peak_cartpt-4_cartpt-4	222	235	-	AACCCACCTCCACT
MA0143.3	MA0143.3.Sox2	6.6929913	0.870981639	MG_peak_cartpt-4_cartpt-4	194	201	-	ACTTTGTT
MA0143.4	MA0143.4.SOX2	8.392626	0.869571475	MG_peak_cartpt-4_cartpt-4	450	460	-	ACACAATAAAT
MA0700.1	MA0700.1.LHX2	6.264164	0.868193915	MG_peak_cartpt-4_cartpt-4	143	152	+	TCAAATTAGC
MA0700.1	MA0700.1.LHX2	6.1715236	0.866630764	MG_peak_cartpt-4_cartpt-4	143	152	-	GCTAATTTGA
MA0700.2	MA0700.2.LHX2	8.053281	0.865851976	MG_peak_cartpt-4_cartpt-4	295	305	-	AACCCATTATA
MA0676.1	MA0676.1.Nr2e1	8.350812	0.864890281	MG_peak_cartpt-4_cartpt-4	138	146	+	CAAAATCAA
MA0523.1	MA0523.1.TCF7L2	8.754656	0.863427869	MG_peak_cartpt-4_cartpt-4	105	118	-	GCAGATCAGAGGTG
MA0700.1	MA0700.1.LHX2	5.7986937	0.860339887	MG_peak_cartpt-4_cartpt-4	250	259	-	GATAATTGCT
MA0700.1	MA0700.1.LHX2	5.7105274	0.85885223	MG_peak_cartpt-4_cartpt-4	429	438	-	TTTAATTGTG
MA0676.1	MA0676.1.Nr2e1	7.952852	0.856823823	MG_peak_cartpt-4_cartpt-4	326	334	-	ATGAGTCAT
MA0523.1	MA0523.1.TCF7L2	8.246399	0.856403599	MG_peak_cartpt-4_cartpt-4	14	27	+	CCGGTTCAAAAACA
MA0700.1	MA0700.1.LHX2	5.5602307	0.856316226	MG_peak_cartpt-4_cartpt-4	329	338	+	ACTCATGAGA
MA0143.4	MA0143.4.SOX2	7.670566	0.854029159	MG_peak_cartpt-4_cartpt-4	294	304	+	CTATAATGGGT
MA0868.2	MA0868.2.SOX8	7.8171334	0.852517349	MG_peak_cartpt-4_cartpt-4	192	201	+	CAAACAAAGT
MA0143.3	MA0143.3.Sox2	5.3652534	0.847428732	MG_peak_cartpt-4_cartpt-4	95	102	-	CCTGTGTG
MA0700.1	MA0700.1.LHX2	4.8352613	0.844083587	MG_peak_cartpt-4_cartpt-4	329	338	-	TCTCATGAGT
MA0868.2	MA0868.2.SOX8	7.1912413	0.839020835	MG_peak_cartpt-4_cartpt-4	452	461	-	CACACAATAA
MA0523.1	MA0523.1.TCF7L2	6.9060493	0.837879547	MG_peak_cartpt-4_cartpt-4	418	431	+	ACAGAACAAAACAC
MA0700.2	MA0700.2.LHX2	6.706905	0.837565265	MG_peak_cartpt-4_cartpt-4	399	409	+	GTCCAAATACA
MA0700.2	MA0700.2.LHX2	6.5589023	0.834455801	MG_peak_cartpt-4_cartpt-4	142	152	+	ATCAAATTAGC
MA1112.2	MA1112.2.NR4A1	6.784259	0.829914027	MG_peak_cartpt-4_cartpt-4	262	273	+	TCAAAGAGCAAA
MA0143.4	MA0143.4.SOX2	6.4876947	0.828567887	MG_peak_cartpt-4_cartpt-4	193	203	+	AAACAAAGTGG
MA0700.2	MA0700.2.LHX2	6.277098	0.828535233	MG_peak_cartpt-4_cartpt-4	446	456	+	AGGCATTTATT
MA0868.2	MA0868.2.SOX8	6.690313	0.828218995	MG_peak_cartpt-4_cartpt-4	47	56	+	AGGACAATCT
MA0868.2	MA0868.2.SOX8	6.686334	0.828133199	MG_peak_cartpt-4_cartpt-4	404	413	+	AATACAATTC
MA0077.1	MA0077.1.SOX9	6.8987722	0.825045641	MG_peak_cartpt-4_cartpt-4	452	460	+	TTATTGTGT
MA0143.4	MA0143.4.SOX2	6.1724772	0.821782839	MG_peak_cartpt-4_cartpt-4	428	438	+	ACACAATTAAA
MA0162.2	MA0162.2.EGR1	3.7877796	0.820743977	MG_peak_cartpt-4_cartpt-4	216	229	-	CCTCCACTGCCATA
MA0608.1	MA0608.1.Creb3l2	4.5491447	0.81862851	MG_peak_cartpt-4_cartpt-4	162	170	+	GACACATCT
MA0523.1	MA0523.1.TCF7L2	5.41557	0.817280654	MG_peak_cartpt-4_cartpt-4	329	342	+	ACTCATGAGAGCCA
MA0523.1	MA0523.1.TCF7L2	5.2242546	0.814636618	MG_peak_cartpt-4_cartpt-4	257	270	+	ATCTTTCAAAGAGC
MA0162.2	MA0162.2.EGR1	3.0342913	0.812674748	MG_peak_cartpt-4_cartpt-4	219	232	-	CCACCTCCACTGCC
MA0077.1	MA0077.1.SOX9	6.454706	0.812297855	MG_peak_cartpt-4_cartpt-4	421	429	-	GTTTTGTTC
MA0868.2	MA0868.2.SOX8	5.6946073	0.806747956	MG_peak_cartpt-4_cartpt-4	427	436	+	AACACAATTA
MA0162.2	MA0162.2.EGR1	2.3073204	0.804889499	MG_peak_cartpt-4_cartpt-4	6	19	+	CATCCACCCCGGTT
MA0700.2	MA0700.2.LHX2	5.1242957	0.804315407	MG_peak_cartpt-4_cartpt-4	450	460	-	ACACAATAAAT
MA1517.1	MA1517.1.KLF6	4.4170775	0.801050188	MG_peak_cartpt-4_cartpt-4	96	106	+	ACACAGGCCCA
MA1517.1	MA1517.1.KLF6	12.343005	0.943538384	MG_peak_cartpt-5_cartpt-5	433	443	+	TCCCACACCCC
MA0700.1	MA0700.1.LHX2	9.626185	0.924922371	MG_peak_cartpt-5_cartpt-5	381	390	-	ATTAATTATG
MA0700.1	MA0700.1.LHX2	9.299959	0.919417852	MG_peak_cartpt-5_cartpt-5	381	390	+	CATAATTAAT
MA0162.2	MA0162.2.EGR1	12.197789	0.910808137	MG_peak_cartpt-5_cartpt-5	434	447	+	CCCACACCCCCGTA
MA0868.2	MA0868.2.SOX8	10.405359	0.908328923	MG_peak_cartpt-5_cartpt-5	308	317	-	AGAACAAAGA
MA0700.1	MA0700.1.LHX2	8.301727	0.902574368	MG_peak_cartpt-5_cartpt-5	188	197	+	TCTCATTATC
MA1520.1	MA1520.1.MAF	14.413936	0.893493832	MG_peak_cartpt-5_cartpt-5	477	491	-	TTGCAGAATAAGCAA
MA1112.2	MA1112.2.NR4A1	10.0068445	0.890075147	MG_peak_cartpt-5_cartpt-5	424	435	-	GGAAAGGACAGA
MA1520.1	MA1520.1.MAF	14.127196	0.888964144	MG_peak_cartpt-5_cartpt-5	477	491	+	TTGCTTATTCTGCAA
MA0523.1	MA0523.1.TCF7L2	10.570235	0.888519745	MG_peak_cartpt-5_cartpt-5	306	319	-	TAAGAACAAAGAGG
MA0143.4	MA0143.4.SOX2	9.246328	0.887947398	MG_peak_cartpt-5_cartpt-5	233	243	-	TCACAATGTGG
MA0608.1	MA0608.1.Creb3l2	8.353638	0.883592998	MG_peak_cartpt-5_cartpt-5	295	303	+	GCCATGTGT
MA0077.1	MA0077.1.SOX9	8.72589	0.877496642	MG_peak_cartpt-5_cartpt-5	332	340	-	CTATTGGTT
MA0676.1	MA0676.1.Nr2e1	8.905014	0.876123686	MG_peak_cartpt-5_cartpt-5	121	129	-	TGGAGTCAA
MA0077.1	MA0077.1.SOX9	8.501775	0.871062971	MG_peak_cartpt-5_cartpt-5	165	173	+	CCATTCTTT
MA0143.3	MA0143.3.Sox2	6.6929913	0.870981639	MG_peak_cartpt-5_cartpt-5	308	315	+	TCTTTGTT
MA0700.1	MA0700.1.LHX2	6.4291162	0.870977207	MG_peak_cartpt-5_cartpt-5	196	205	-	GCAAATTAGA
MA0700.2	MA0700.2.LHX2	8.205387	0.869047655	MG_peak_cartpt-5_cartpt-5	380	390	+	ACATAATTAAT
MA0162.1	MA0162.1.Egr1	10.310607	0.866512075	MG_peak_cartpt-5_cartpt-5	437	447	-	TACGGGGGTGT
MA0143.3	MA0143.3.Sox2	6.425925	0.866244113	MG_peak_cartpt-5_cartpt-5	165	172	+	CCATTCTT
MA0700.1	MA0700.1.LHX2	6.006571	0.863847464	MG_peak_cartpt-5_cartpt-5	196	205	+	TCTAATTTGC
MA0162.4	MA0162.4.EGR1	11.64064	0.863310762	MG_peak_cartpt-5_cartpt-5	435	448	+	CCACACCCCCGTAC
MA0868.2	MA0868.2.SOX8	8.097536	0.858563852	MG_peak_cartpt-5_cartpt-5	165	174	-	AAAAGAATGG
MA0700.2	MA0700.2.LHX2	7.3846292	0.851803928	MG_peak_cartpt-5_cartpt-5	381	391	-	GATTAATTATG
MA1112.1	MA1112.1.NR4A1	6.7974963	0.848444163	MG_peak_cartpt-5_cartpt-5	425	434	-	GAAAGGACAG
MA0162.2	MA0162.2.EGR1	6.2115316	0.846700332	MG_peak_cartpt-5_cartpt-5	428	441	+	TCCTTTCCCACACC
MA0143.4	MA0143.4.SOX2	7.309549	0.846258274	MG_peak_cartpt-5_cartpt-5	163	173	-	AAAGAATGGTG
MA0523.1	MA0523.1.TCF7L2	7.488353	0.845927164	MG_peak_cartpt-5_cartpt-5	558	571	-	AGAGATGACAGGGT
MA0608.1	MA0608.1.Creb3l2	6.0910163	0.84495709	MG_peak_cartpt-5_cartpt-5	352	360	-	GACACTTGA
MA0162.2	MA0162.2.EGR1	6.027284	0.844727195	MG_peak_cartpt-5_cartpt-5	136	149	+	CACCAGCCCCTGCT
MA0700.1	MA0700.1.LHX2	4.8314595	0.844019438	MG_peak_cartpt-5_cartpt-5	188	197	-	GATAATGAGA
MA0143.3	MA0143.3.Sox2	5.098187	0.842691207	MG_peak_cartpt-5_cartpt-5	235	242	+	ACATTGTG
MA0868.2	MA0868.2.SOX8	7.341414	0.842259106	MG_peak_cartpt-5_cartpt-5	235	244	-	ATCACAATGT
MA1099.2	MA1099.2.HES1	4.4988303	0.841836582	MG_peak_cartpt-5_cartpt-5	295	304	+	GCCATGTGTT
MA0143.4	MA0143.4.SOX2	7.067188	0.841041459	MG_peak_cartpt-5_cartpt-5	188	198	-	AGATAATGAGA
MA0162.2	MA0162.2.EGR1	5.585036	0.839991086	MG_peak_cartpt-5_cartpt-5	95	108	+	AGCCCACCTACAGA
MA0700.1	MA0700.1.LHX2	4.4279256	0.837210482	MG_peak_cartpt-5_cartpt-5	239	248	-	GCCAATCACA
MA0162.2	MA0162.2.EGR1	5.0988607	0.834784558	MG_peak_cartpt-5_cartpt-5	538	551	-	CCCCCGCTCATTTC
MA0700.2	MA0700.2.LHX2	6.508782	0.833402796	MG_peak_cartpt-5_cartpt-5	196	206	-	AGCAAATTAGA
MA1099.1	MA1099.1.Hes1	6.095883	0.832171816	MG_peak_cartpt-5_cartpt-5	295	304	+	GCCATGTGTT
MA0700.1	MA0700.1.LHX2	4.038786	0.830644405	MG_peak_cartpt-5_cartpt-5	247	256	-	CCACATTAGC
MA0143.4	MA0143.4.SOX2	6.564203	0.830214721	MG_peak_cartpt-5_cartpt-5	306	316	-	GAACAAAGAGG
MA0077.1	MA0077.1.SOX9	7.072729	0.830039414	MG_peak_cartpt-5_cartpt-5	308	316	+	TCTTTGTTC
MA0162.2	MA0162.2.EGR1	4.3838615	0.827127516	MG_peak_cartpt-5_cartpt-5	135	148	+	CCACCAGCCCCTGC
MA0608.1	MA0608.1.Creb3l2	4.867702	0.824068108	MG_peak_cartpt-5_cartpt-5	31	39	-	GCCACATCA
MA0162.3	MA0162.3.EGR1	7.433314	0.818691477	MG_peak_cartpt-5_cartpt-5	436	449	+	CACACCCCCGTACA
MA0700.1	MA0700.1.LHX2	3.1722596	0.81602323	MG_peak_cartpt-5_cartpt-5	537	546	-	GCTCATTTCC
MA0676.1	MA0676.1.Nr2e1	5.8895426	0.815001556	MG_peak_cartpt-5_cartpt-5	391	399	-	TAAAATCAG
MA0143.4	MA0143.4.SOX2	5.856111	0.814973066	MG_peak_cartpt-5_cartpt-5	265	275	+	GCACAGTGAAA
MA1099.1	MA1099.1.Hes1	5.5362062	0.813240104	MG_peak_cartpt-5_cartpt-5	295	304	-	AACACATGGC
MA0523.1	MA0523.1.TCF7L2	4.921389	0.810450922	MG_peak_cartpt-5_cartpt-5	319	332	-	TGTCTTCAGAGCCT
MA1099.1	MA1099.1.Hes1	5.406041	0.808837119	MG_peak_cartpt-5_cartpt-5	434	443	+	CCCACACCCC
MA0700.1	MA0700.1.LHX2	2.7451916	0.808817176	MG_peak_cartpt-5_cartpt-5	247	256	+	GCTAATGTGG
MA0868.2	MA0868.2.SOX8	5.7633963	0.808231298	MG_peak_cartpt-5_cartpt-5	444	453	+	CGTACAATCT
MA1099.2	MA1099.2.HES1	2.3286371	0.807386163	MG_peak_cartpt-5_cartpt-5	258	267	-	TGCTTGTGTC
MA0523.1	MA0523.1.TCF7L2	4.6783366	0.807091861	MG_peak_cartpt-5_cartpt-5	399	412	-	GGAGTGCAAAGCTT
MA0676.1	MA0676.1.Nr2e1	5.351916	0.804104125	MG_peak_cartpt-5_cartpt-5	325	333	+	TGAAGACAA
MA1099.2	MA1099.2.HES1	2.0292156	0.802633038	MG_peak_cartpt-5_cartpt-5	295	304	-	AACACATGGC
MA1099.1	MA1099.1.Hes1	5.215619	0.802395872	MG_peak_cartpt-5_cartpt-5	111	120	+	GGCACAGGCT
MA1099.1	MA1099.1.Hes1	5.1581545	0.800452065	MG_peak_cartpt-5_cartpt-5	258	267	+	GACACAAGCA
MA1520.1	MA1520.1.MAF	8.50928	0.800216616	MG_peak_cartpt-5_cartpt-5	202	216	-	CTGGTGAGAGAGCAA
MA1099.1	MA1099.1.Hes1	5.151091	0.800213138	MG_peak_cartpt-5_cartpt-5	460	469	+	GACACACTTT
MA0700.1	MA0700.1.LHX2	12.977187	0.981464888	MG_peak_cartpt-6_cartpt-6	255	264	+	CCTAATTAAG
MA0700.1	MA0700.1.LHX2	10.144177	0.933662615	MG_peak_cartpt-6_cartpt-6	255	264	-	CTTAATTAGG
MA0868.2	MA0868.2.SOX8	11.402164	0.929823672	MG_peak_cartpt-6_cartpt-6	207	216	+	GGAACAATGT
MA0523.1	MA0523.1.TCF7L2	13.347856	0.926907328	MG_peak_cartpt-6_cartpt-6	30	43	-	CGGGATCAAAGCAA
MA0143.4	MA0143.4.SOX2	10.871758	0.922934735	MG_peak_cartpt-6_cartpt-6	208	218	+	GAACAATGTCA
MA0077.1	MA0077.1.SOX9	9.528639	0.900541117	MG_peak_cartpt-6_cartpt-6	208	216	-	ACATTGTTC
MA1112.2	MA1112.2.NR4A1	10.43517	0.898071382	MG_peak_cartpt-6_cartpt-6	11	22	-	AGAAAGGCCAGG
MA0700.2	MA0700.2.LHX2	8.687214	0.879170604	MG_peak_cartpt-6_cartpt-6	254	264	+	TCCTAATTAAG
MA0143.3	MA0143.3.Sox2	6.6929913	0.870981639	MG_peak_cartpt-6_cartpt-6	190	197	+	CCTTTTTT
MA0143.3	MA0143.3.Sox2	6.425925	0.866244113	MG_peak_cartpt-6_cartpt-6	209	216	-	ACATTGTT
MA0143.3	MA0143.3.Sox2	6.2285943	0.862743643	MG_peak_cartpt-6_cartpt-6	149	156	+	CCCTTGTG
MA0700.1	MA0700.1.LHX2	5.6913047	0.858527878	MG_peak_cartpt-6_cartpt-6	288	297	-	TCTCATTGCC
MA1517.1	MA1517.1.KLF6	7.5053053	0.856568737	MG_peak_cartpt-6_cartpt-6	343	353	+	GACCACACACT
MA1112.1	MA1112.1.NR4A1	7.148875	0.854801264	MG_peak_cartpt-6_cartpt-6	12	21	-	GAAAGGCCAG
MA0143.3	MA0143.3.Sox2	5.3652534	0.847428732	MG_peak_cartpt-6_cartpt-6	16	23	+	CCTTTCTG
MA0077.1	MA0077.1.SOX9	7.508797	0.842557602	MG_peak_cartpt-6_cartpt-6	60	68	+	CTCTTGTTT
MA0162.2	MA0162.2.EGR1	5.811916	0.842420782	MG_peak_cartpt-6_cartpt-6	3	16	+	CACCTGCCCCTGGC
MA1099.2	MA1099.2.HES1	4.446623	0.841007822	MG_peak_cartpt-6_cartpt-6	137	146	+	GGCTTGTGTC
MA0868.2	MA0868.2.SOX8	7.1260114	0.837614241	MG_peak_cartpt-6_cartpt-6	60	69	-	AAAACAAGAG
MA1112.2	MA1112.2.NR4A1	7.1789513	0.837282376	MG_peak_cartpt-6_cartpt-6	209	220	+	AACAATGTCATA
MA0143.4	MA0143.4.SOX2	6.8397894	0.836146714	MG_peak_cartpt-6_cartpt-6	147	157	-	ACACAAGGGAT
MA1112.1	MA1112.1.NR4A1	5.8920293	0.832062575	MG_peak_cartpt-6_cartpt-6	210	219	+	ACAATGTCAT
MA0676.1	MA0676.1.Nr2e1	6.6729217	0.830880266	MG_peak_cartpt-6_cartpt-6	164	172	-	TTTAGTCAA
MA0700.1	MA0700.1.LHX2	3.9802577	0.82965684	MG_peak_cartpt-6_cartpt-6	288	297	+	GGCAATGAGA
MA1099.1	MA1099.1.Hes1	5.959341	0.82755313	MG_peak_cartpt-6_cartpt-6	137	146	-	GACACAAGCC
MA0676.1	MA0676.1.Nr2e1	6.494157	0.827256791	MG_peak_cartpt-6_cartpt-6	45	53	-	AGAAGCCAG
MA0162.2	MA0162.2.EGR1	3.8538592	0.821451634	MG_peak_cartpt-6_cartpt-6	177	190	+	TTCCCTGCTCCTCC
MA0676.1	MA0676.1.Nr2e1	5.9577746	0.816384586	MG_peak_cartpt-6_cartpt-6	158	166	-	CAAAGACAA
MA0700.2	MA0700.2.LHX2	5.5653615	0.813581987	MG_peak_cartpt-6_cartpt-6	255	265	-	CCTTAATTAGG
MA1099.1	MA1099.1.Hes1	5.507891	0.812282314	MG_peak_cartpt-6_cartpt-6	1	10	-	GGCAGGTGAT
MA0700.2	MA0700.2.LHX2	5.433844	0.81081887	MG_peak_cartpt-6_cartpt-6	167	177	-	ACACATTTAGT
MA0523.1	MA0523.1.TCF7L2	4.7874155	0.808599365	MG_peak_cartpt-6_cartpt-6	64	77	-	TAACAGCAAAAACA
MA0700.1	MA0700.1.LHX2	2.545557	0.805448679	MG_peak_cartpt-6_cartpt-6	422	431	+	TGAAATTAAA
MA0523.1	MA0523.1.TCF7L2	4.4940667	0.804545193	MG_peak_cartpt-6_cartpt-6	197	210	-	TTCCTTCAGAGGAA
MA0608.1	MA0608.1.Creb3l2	3.6035047	0.802481017	MG_peak_cartpt-6_cartpt-6	111	119	+	GTCACCTCT
MA0143.4	MA0143.4.SOX2	5.252528	0.801980962	MG_peak_cartpt-6_cartpt-6	396	406	+	TAAAAATGCAA
MA0143.3	MA0143.3.Sox2	12.63835	0.976447091	MG_peak_cartpt-7_cartpt-7	40	47	+	CCTTTGTG
MA0700.1	MA0700.1.LHX2	10.624899	0.941773981	MG_peak_cartpt-7_cartpt-7	191	200	-	GGTAATTAAG
MA0700.2	MA0700.2.LHX2	11.43923	0.936989138	MG_peak_cartpt-7_cartpt-7	200	210	+	CAGCAATTAAA
MA1517.1	MA1517.1.KLF6	11.828473	0.934288394	MG_peak_cartpt-7_cartpt-7	302	312	+	ACCCACACCCT
MA0162.2	MA0162.2.EGR1	13.541206	0.92519501	MG_peak_cartpt-7_cartpt-7	149	162	+	GGCCCTCCCCCACA
MA0700.1	MA0700.1.LHX2	9.483211	0.922509911	MG_peak_cartpt-7_cartpt-7	191	200	+	CTTAATTACC
MA0700.1	MA0700.1.LHX2	8.420124	0.904572114	MG_peak_cartpt-7_cartpt-7	201	210	+	AGCAATTAAA
MA0143.2	MA0143.2.Sox2	15.641169	0.903718278	MG_peak_cartpt-7_cartpt-7	40	54	+	CCTTTGTGCTGGAAA
MA0143.1	MA0143.1.Sox2	15.613686	0.903167637	MG_peak_cartpt-7_cartpt-7	40	54	+	CCTTTGTGCTGGAAA
MA0077.1	MA0077.1.SOX9	9.161846	0.890011614	MG_peak_cartpt-7_cartpt-7	175	183	-	CTATAGTTT
MA0700.2	MA0700.2.LHX2	8.341233	0.871901717	MG_peak_cartpt-7_cartpt-7	312	322	+	TACCATTTATT
MA0143.4	MA0143.4.SOX2	8.292075	0.867407125	MG_peak_cartpt-7_cartpt-7	38	48	-	GCACAAAGGTT
MA0868.2	MA0868.2.SOX8	8.479164	0.866793142	MG_peak_cartpt-7_cartpt-7	40	49	-	AGCACAAAGG
MA0700.1	MA0700.1.LHX2	5.6501102	0.857832792	MG_peak_cartpt-7_cartpt-7	201	210	-	TTTAATTGCT
MA0162.1	MA0162.1.Egr1	9.784549	0.853268735	MG_peak_cartpt-7_cartpt-7	152	162	-	TGTGGGGGAGG
MA0700.2	MA0700.2.LHX2	7.391487	0.851948008	MG_peak_cartpt-7_cartpt-7	191	201	-	TGGTAATTAAG
MA0162.2	MA0162.2.EGR1	6.4260354	0.848997487	MG_peak_cartpt-7_cartpt-7	297	310	+	TCCTTACCCACACC
MA1517.1	MA1517.1.KLF6	6.898099	0.845652698	MG_peak_cartpt-7_cartpt-7	163	173	+	GGGCATGCCCA
MA0608.1	MA0608.1.Creb3l2	6.0910163	0.84495709	MG_peak_cartpt-7_cartpt-7	340	348	-	GACACCTGG
MA0077.1	MA0077.1.SOX9	7.492774	0.842097626	MG_peak_cartpt-7_cartpt-7	178	186	+	CTATAGATC
MA0523.1	MA0523.1.TCF7L2	6.5741963	0.833293236	MG_peak_cartpt-7_cartpt-7	12	25	+	TAGCTTCAAAATGC
MA1517.1	MA1517.1.KLF6	6.036869	0.830169956	MG_peak_cartpt-7_cartpt-7	162	172	-	GGGCATGCCCT
MA1099.1	MA1099.1.Hes1	5.9844017	0.828400836	MG_peak_cartpt-7_cartpt-7	339	348	+	CCCAGGTGTC
MA0162.4	MA0162.4.EGR1	9.616956	0.827921368	MG_peak_cartpt-7_cartpt-7	150	163	+	GCCCTCCCCCACAG
MA0143.4	MA0143.4.SOX2	6.225502	0.822924196	MG_peak_cartpt-7_cartpt-7	175	185	+	AAACTATAGAT
MA0700.2	MA0700.2.LHX2	5.925337	0.821144896	MG_peak_cartpt-7_cartpt-7	317	327	-	AACTAAATAAA
MA0523.1	MA0523.1.TCF7L2	5.671473	0.820817317	MG_peak_cartpt-7_cartpt-7	72	85	-	GCAGTTCATAGCAG
MA0700.1	MA0700.1.LHX2	3.3557787	0.819119807	MG_peak_cartpt-7_cartpt-7	108	117	-	AGCAATCAGT
MA0077.1	MA0077.1.SOX9	6.64741	0.817829793	MG_peak_cartpt-7_cartpt-7	40	48	+	CCTTTGTGC
MA0700.1	MA0700.1.LHX2	3.2573426	0.817458863	MG_peak_cartpt-7_cartpt-7	205	214	-	CCTATTTAAT
MA0700.1	MA0700.1.LHX2	3.228709	0.816975719	MG_peak_cartpt-7_cartpt-7	317	326	-	ACTAAATAAA
MA1099.2	MA1099.2.HES1	2.8006072	0.814878384	MG_peak_cartpt-7_cartpt-7	339	348	-	GACACCTGGG
MA1517.1	MA1517.1.KLF6	5.09782	0.813288218	MG_peak_cartpt-7_cartpt-7	63	73	+	CAACAGGCCCT
MA0868.2	MA0868.2.SOX8	5.851825	0.810138149	MG_peak_cartpt-7_cartpt-7	174	183	+	GAAACTATAG
MA0700.2	MA0700.2.LHX2	5.3605857	0.809279746	MG_peak_cartpt-7_cartpt-7	190	200	+	CCTTAATTACC
MA0700.1	MA0700.1.LHX2	2.3764164	0.802594716	MG_peak_cartpt-7_cartpt-7	108	117	+	ACTGATTGCT
MA1112.2	MA1112.2.NR4A1	5.2511215	0.80129252	MG_peak_cartpt-7_cartpt-7	310	321	-	ATAAATGGTAGG
MA1112.2	MA1112.2.NR4A1	10.130138	0.892376869	MG_peak_cartpt-8_cartpt-8	76	87	-	GAAAATGGCACA
MA1112.1	MA1112.1.NR4A1	8.434289	0.878056797	MG_peak_cartpt-8_cartpt-8	198	207	-	TCAAGGTCGT
MA0523.1	MA0523.1.TCF7L2	8.310243	0.85728594	MG_peak_cartpt-8_cartpt-8	111	124	-	TTATTTCAAAGATA
MA0143.3	MA0143.3.Sox2	5.581455	0.851263963	MG_peak_cartpt-8_cartpt-8	80	87	+	CCATTTTC
MA0143.3	MA0143.3.Sox2	5.098187	0.842691207	MG_peak_cartpt-8_cartpt-8	361	368	-	CCAGTGTG
MA0143.4	MA0143.4.SOX2	6.969673	0.838942459	MG_peak_cartpt-8_cartpt-8	360	370	+	ACACACTGGGT
MA0162.4	MA0162.4.EGR1	10.083431	0.836078907	MG_peak_cartpt-8_cartpt-8	1	14	+	ACACACACACACAC
MA0162.4	MA0162.4.EGR1	10.083431	0.836078907	MG_peak_cartpt-8_cartpt-8	3	16	+	ACACACACACACAC
MA0162.4	MA0162.4.EGR1	10.083431	0.836078907	MG_peak_cartpt-8_cartpt-8	5	18	+	ACACACACACACAC
MA0162.4	MA0162.4.EGR1	10.083431	0.836078907	MG_peak_cartpt-8_cartpt-8	7	20	+	ACACACACACACAC
MA0162.4	MA0162.4.EGR1	10.083431	0.836078907	MG_peak_cartpt-8_cartpt-8	9	22	+	ACACACACACACAC
MA0162.4	MA0162.4.EGR1	10.083431	0.836078907	MG_peak_cartpt-8_cartpt-8	11	24	+	ACACACACACACAC
MA0162.4	MA0162.4.EGR1	10.083431	0.836078907	MG_peak_cartpt-8_cartpt-8	13	26	+	ACACACACACACAC
MA0162.4	MA0162.4.EGR1	10.083431	0.836078907	MG_peak_cartpt-8_cartpt-8	15	28	+	ACACACACACACAC
MA0162.4	MA0162.4.EGR1	10.083431	0.836078907	MG_peak_cartpt-8_cartpt-8	17	30	+	ACACACACACACAC
MA0162.4	MA0162.4.EGR1	10.083431	0.836078907	MG_peak_cartpt-8_cartpt-8	19	32	+	ACACACACACACAC
MA0162.4	MA0162.4.EGR1	10.083431	0.836078907	MG_peak_cartpt-8_cartpt-8	21	34	+	ACACACACACACAC
MA0162.4	MA0162.4.EGR1	10.083431	0.836078907	MG_peak_cartpt-8_cartpt-8	23	36	+	ACACACACACACAC
MA0143.4	MA0143.4.SOX2	6.618964	0.831393458	MG_peak_cartpt-8_cartpt-8	78	88	-	GGAAAATGGCA
MA0162.4	MA0162.4.EGR1	9.285273	0.822121025	MG_peak_cartpt-8_cartpt-8	25	38	+	ACACACACACACAG
MA0162.2	MA0162.2.EGR1	3.8095663	0.820977294	MG_peak_cartpt-8_cartpt-8	135	148	-	GCTAAGCCCACAGA
MA0700.2	MA0700.2.LHX2	5.857261	0.819714659	MG_peak_cartpt-8_cartpt-8	96	106	+	AAACAACTATA
MA0700.2	MA0700.2.LHX2	5.818403	0.818898263	MG_peak_cartpt-8_cartpt-8	232	242	+	CTCCAGTTACT
MA1099.2	MA1099.2.HES1	3.041424	0.818701196	MG_peak_cartpt-8_cartpt-8	178	187	-	AGCACCTGGC
MA1099.1	MA1099.1.Hes1	5.51757	0.812609712	MG_peak_cartpt-8_cartpt-8	178	187	+	GCCAGGTGCT
MA0523.1	MA0523.1.TCF7L2	4.994485	0.811461129	MG_peak_cartpt-8_cartpt-8	319	332	+	CCAGCTAAAAGGAG
MA1517.1	MA1517.1.KLF6	4.8978133	0.809692605	MG_peak_cartpt-8_cartpt-8	1	11	+	ACACACACACA
MA1517.1	MA1517.1.KLF6	4.8978133	0.809692605	MG_peak_cartpt-8_cartpt-8	3	13	+	ACACACACACA
MA1517.1	MA1517.1.KLF6	4.8978133	0.809692605	MG_peak_cartpt-8_cartpt-8	5	15	+	ACACACACACA
MA1517.1	MA1517.1.KLF6	4.8978133	0.809692605	MG_peak_cartpt-8_cartpt-8	7	17	+	ACACACACACA
MA1517.1	MA1517.1.KLF6	4.8978133	0.809692605	MG_peak_cartpt-8_cartpt-8	9	19	+	ACACACACACA
MA1517.1	MA1517.1.KLF6	4.8978133	0.809692605	MG_peak_cartpt-8_cartpt-8	11	21	+	ACACACACACA
MA1517.1	MA1517.1.KLF6	4.8978133	0.809692605	MG_peak_cartpt-8_cartpt-8	13	23	+	ACACACACACA
MA1517.1	MA1517.1.KLF6	4.8978133	0.809692605	MG_peak_cartpt-8_cartpt-8	15	25	+	ACACACACACA
MA1517.1	MA1517.1.KLF6	4.8978133	0.809692605	MG_peak_cartpt-8_cartpt-8	17	27	+	ACACACACACA
MA1517.1	MA1517.1.KLF6	4.8978133	0.809692605	MG_peak_cartpt-8_cartpt-8	19	29	+	ACACACACACA
MA1517.1	MA1517.1.KLF6	4.8978133	0.809692605	MG_peak_cartpt-8_cartpt-8	21	31	+	ACACACACACA
MA1517.1	MA1517.1.KLF6	4.8978133	0.809692605	MG_peak_cartpt-8_cartpt-8	23	33	+	ACACACACACA
MA1517.1	MA1517.1.KLF6	4.8978133	0.809692605	MG_peak_cartpt-8_cartpt-8	25	35	+	ACACACACACA
MA1517.1	MA1517.1.KLF6	4.8978133	0.809692605	MG_peak_cartpt-8_cartpt-8	27	37	+	ACACACACACA
MA0162.1	MA0162.1.Egr1	7.961461	0.807373107	MG_peak_cartpt-8_cartpt-8	1	11	-	TGTGTGTGTGT
MA0162.1	MA0162.1.Egr1	7.961461	0.807373107	MG_peak_cartpt-8_cartpt-8	3	13	-	TGTGTGTGTGT
MA0162.1	MA0162.1.Egr1	7.961461	0.807373107	MG_peak_cartpt-8_cartpt-8	5	15	-	TGTGTGTGTGT
MA0162.1	MA0162.1.Egr1	7.961461	0.807373107	MG_peak_cartpt-8_cartpt-8	7	17	-	TGTGTGTGTGT
MA0162.1	MA0162.1.Egr1	7.961461	0.807373107	MG_peak_cartpt-8_cartpt-8	9	19	-	TGTGTGTGTGT
MA0162.1	MA0162.1.Egr1	7.961461	0.807373107	MG_peak_cartpt-8_cartpt-8	11	21	-	TGTGTGTGTGT
MA0162.1	MA0162.1.Egr1	7.961461	0.807373107	MG_peak_cartpt-8_cartpt-8	13	23	-	TGTGTGTGTGT
MA0162.1	MA0162.1.Egr1	7.961461	0.807373107	MG_peak_cartpt-8_cartpt-8	15	25	-	TGTGTGTGTGT
MA0162.1	MA0162.1.Egr1	7.961461	0.807373107	MG_peak_cartpt-8_cartpt-8	17	27	-	TGTGTGTGTGT
MA0162.1	MA0162.1.Egr1	7.961461	0.807373107	MG_peak_cartpt-8_cartpt-8	19	29	-	TGTGTGTGTGT
MA0162.1	MA0162.1.Egr1	7.961461	0.807373107	MG_peak_cartpt-8_cartpt-8	21	31	-	TGTGTGTGTGT
MA0162.1	MA0162.1.Egr1	7.961461	0.807373107	MG_peak_cartpt-8_cartpt-8	23	33	-	TGTGTGTGTGT
MA0162.1	MA0162.1.Egr1	7.961461	0.807373107	MG_peak_cartpt-8_cartpt-8	25	35	-	TGTGTGTGTGT
MA0162.1	MA0162.1.Egr1	7.961461	0.807373107	MG_peak_cartpt-8_cartpt-8	27	37	-	TGTGTGTGTGT
MA1099.1	MA1099.1.Hes1	5.166538	0.800735639	MG_peak_cartpt-8_cartpt-8	72	81	-	GGCACAGGGC
MA0162.2	MA0162.2.EGR1	1.9141735	0.800679225	MG_peak_cartpt-8_cartpt-8	2	15	+	CACACACACACACA
MA0162.2	MA0162.2.EGR1	1.9141735	0.800679225	MG_peak_cartpt-8_cartpt-8	4	17	+	CACACACACACACA
MA0162.2	MA0162.2.EGR1	1.9141735	0.800679225	MG_peak_cartpt-8_cartpt-8	6	19	+	CACACACACACACA
MA0162.2	MA0162.2.EGR1	1.9141735	0.800679225	MG_peak_cartpt-8_cartpt-8	8	21	+	CACACACACACACA
MA0162.2	MA0162.2.EGR1	1.9141735	0.800679225	MG_peak_cartpt-8_cartpt-8	10	23	+	CACACACACACACA
MA0162.2	MA0162.2.EGR1	1.9141735	0.800679225	MG_peak_cartpt-8_cartpt-8	12	25	+	CACACACACACACA
MA0162.2	MA0162.2.EGR1	1.9141735	0.800679225	MG_peak_cartpt-8_cartpt-8	14	27	+	CACACACACACACA
MA0162.2	MA0162.2.EGR1	1.9141735	0.800679225	MG_peak_cartpt-8_cartpt-8	16	29	+	CACACACACACACA
MA0162.2	MA0162.2.EGR1	1.9141735	0.800679225	MG_peak_cartpt-8_cartpt-8	18	31	+	CACACACACACACA
MA0162.2	MA0162.2.EGR1	1.9141735	0.800679225	MG_peak_cartpt-8_cartpt-8	20	33	+	CACACACACACACA
MA0162.2	MA0162.2.EGR1	1.9141735	0.800679225	MG_peak_cartpt-8_cartpt-8	22	35	+	CACACACACACACA
MA0162.2	MA0162.2.EGR1	1.9141735	0.800679225	MG_peak_cartpt-8_cartpt-8	24	37	+	CACACACACACACA
MA1517.1	MA1517.1.KLF6	4.3946414	0.800646843	MG_peak_cartpt-8_cartpt-8	183	193	+	GTGCTCGCCCC
MA0143.4	MA0143.4.SOX2	10.6319685	0.917773263	MG_peak_cartpt-9_cartpt-9	217	227	-	GTACAATGATC
MA0143.4	MA0143.4.SOX2	10.04133	0.905059793	MG_peak_cartpt-9_cartpt-9	44	54	+	ACACAATGCAT
MA0868.2	MA0868.2.SOX8	10.121663	0.9022114	MG_peak_cartpt-9_cartpt-9	219	228	-	AGTACAATGA
MA0868.2	MA0868.2.SOX8	8.784466	0.873376557	MG_peak_cartpt-9_cartpt-9	43	52	+	AACACAATGC
MA0143.3	MA0143.3.Sox2	6.6929913	0.870981639	MG_peak_cartpt-9_cartpt-9	137	144	-	CCTTGGTT
MA0143.3	MA0143.3.Sox2	6.6929913	0.870981639	MG_peak_cartpt-9_cartpt-9	274	281	+	CCTATGTT
MA0077.1	MA0077.1.SOX9	8.309424	0.865541176	MG_peak_cartpt-9_cartpt-9	219	227	+	TCATTGTAC
MA0700.1	MA0700.1.LHX2	4.9809594	0.846541997	MG_peak_cartpt-9_cartpt-9	144	153	+	GCTTATTGGC
MA0700.1	MA0700.1.LHX2	4.8375587	0.844122352	MG_peak_cartpt-9_cartpt-9	144	153	-	GCCAATAAGC
MA0077.1	MA0077.1.SOX9	7.516795	0.8427872	MG_peak_cartpt-9_cartpt-9	44	52	-	GCATTGTGT
MA0143.3	MA0143.3.Sox2	5.098187	0.842691207	MG_peak_cartpt-9_cartpt-9	45	52	-	GCATTGTG
MA0676.1	MA0676.1.Nr2e1	7.206027	0.841686051	MG_peak_cartpt-9_cartpt-9	292	300	-	AGGAGTCAG
MA1099.1	MA1099.1.Hes1	6.2778916	0.838328473	MG_peak_cartpt-9_cartpt-9	241	250	+	TCCACGCTAT
MA0700.2	MA0700.2.LHX2	6.2764726	0.828522089	MG_peak_cartpt-9_cartpt-9	144	154	-	AGCCAATAAGC
MA1099.2	MA1099.2.HES1	3.347489	0.823559782	MG_peak_cartpt-9_cartpt-9	241	250	-	ATAGCGTGGA
MA0523.1	MA0523.1.TCF7L2	5.2672434	0.815230736	MG_peak_cartpt-9_cartpt-9	58	71	+	CCTCTTCAAACGAG
MA0868.2	MA0868.2.SOX8	6.035241	0.814093263	MG_peak_cartpt-9_cartpt-9	274	283	-	CGAACATAGG
MA0676.1	MA0676.1.Nr2e1	5.61925	0.809522854	MG_peak_cartpt-9_cartpt-9	190	198	+	GAAAGTCTA
MA1517.1	MA1517.1.KLF6	4.8749948	0.809282385	MG_peak_cartpt-9_cartpt-9	29	39	+	GAACAGACCCA
MA0143.4	MA0143.4.SOX2	5.479744	0.806871775	MG_peak_cartpt-9_cartpt-9	128	138	+	TAAAAATAGAA
MA0077.1	MA0077.1.SOX9	6.2501307	0.806425113	MG_peak_cartpt-9_cartpt-9	128	136	-	CTATTTTTA
MA0143.4	MA0143.4.SOX2	5.4475627	0.806179074	MG_peak_cartpt-9_cartpt-9	157	167	+	TCACTATGTAT
MA0523.1	MA0523.1.TCF7L2	4.2635174	0.801358929	MG_peak_cartpt-9_cartpt-9	168	181	-	TCTGTTCACAGGGG
MA1517.1	MA1517.1.KLF6	4.4214573	0.801128925	MG_peak_cartpt-9_cartpt-9	98	108	-	CTCCACACCGC
MA0700.1	MA0700.1.LHX2	2.239447	0.800283589	MG_peak_cartpt-9_cartpt-9	217	226	+	GATCATTGTA
MA0608.1	MA0608.1.Creb3l2	13.625106	0.973607156	MG_peak_cyr1_cyr1	108	116	-	TCCACGTGT
MA0700.2	MA0700.2.LHX2	12.750093	0.964529749	MG_peak_cyr1_cyr1	412	422	+	AAGCAATTAAT
MA0608.1	MA0608.1.Creb3l2	12.908119	0.961364087	MG_peak_cyr1_cyr1	107	115	+	GACACGTGG
MA0700.2	MA0700.2.LHX2	12.189626	0.952754592	MG_peak_cyr1_cyr1	345	355	+	AAGCAATTAGT
MA1099.2	MA1099.2.HES1	10.632611	0.939206405	MG_peak_cyr1_cyr1	107	116	+	GACACGTGGA
MA1099.1	MA1099.1.Hes1	9.185986	0.936698122	MG_peak_cyr1_cyr1	107	116	-	TCCACGTGTC
MA0700.1	MA0700.1.LHX2	9.83147	0.928386195	MG_peak_cyr1_cyr1	405	414	-	CTTAATTAAA
MA0700.1	MA0700.1.LHX2	9.71855	0.926480863	MG_peak_cyr1_cyr1	405	414	+	TTTAATTAAG
MA0700.1	MA0700.1.LHX2	9.506445	0.922901952	MG_peak_cyr1_cyr1	346	355	-	ACTAATTGCT
MA0700.1	MA0700.1.LHX2	9.046455	0.915140402	MG_peak_cyr1_cyr1	413	422	+	AGCAATTAAT
MA1099.2	MA1099.2.HES1	8.814498	0.910345026	MG_peak_cyr1_cyr1	107	116	-	TCCACGTGTC
MA0700.1	MA0700.1.LHX2	8.71848	0.909606371	MG_peak_cyr1_cyr1	346	355	+	AGCAATTAGT
MA1099.1	MA1099.1.Hes1	7.884503	0.892673961	MG_peak_cyr1_cyr1	107	116	+	GACACGTGGA
MA0700.1	MA0700.1.LHX2	7.1146755	0.882544867	MG_peak_cyr1_cyr1	391	400	-	ACAAATTAGG
MA0700.1	MA0700.1.LHX2	7.1003237	0.882302703	MG_peak_cyr1_cyr1	196	205	+	ACAAATTAGT
MA0700.1	MA0700.1.LHX2	7.001411	0.880633718	MG_peak_cyr1_cyr1	413	422	-	ATTAATTGCT
MA0700.1	MA0700.1.LHX2	6.842731	0.87795626	MG_peak_cyr1_cyr1	196	205	-	ACTAATTTGT
MA0700.2	MA0700.2.LHX2	8.33621	0.871796187	MG_peak_cyr1_cyr1	404	414	+	ATTTAATTAAG
MA0523.1	MA0523.1.TCF7L2	9.134902	0.86868299	MG_peak_cyr1_cyr1	435	448	+	TCTGTTCAAAAGAA
MA0700.1	MA0700.1.LHX2	6.27524	0.868380804	MG_peak_cyr1_cyr1	176	185	+	ACCAATCAGG
MA0700.1	MA0700.1.LHX2	6.245033	0.867871109	MG_peak_cyr1_cyr1	391	400	+	CCTAATTTGT
MA0077.1	MA0077.1.SOX9	7.8906446	0.85351928	MG_peak_cyr1_cyr1	297	305	+	CAATTGTGT
MA0700.2	MA0700.2.LHX2	7.3608894	0.851305165	MG_peak_cyr1_cyr1	405	415	-	GCTTAATTAAA
MA0143.3	MA0143.3.Sox2	5.3652534	0.847428732	MG_peak_cyr1_cyr1	167	174	-	CCTTTATG
MA0162.2	MA0162.2.EGR1	6.277217	0.847403766	MG_peak_cyr1_cyr1	140	153	-	TCCCAGCCTCCATC
MA0143.4	MA0143.4.SOX2	7.300695	0.846067693	MG_peak_cyr1_cyr1	295	305	-	ACACAATTGCA
MA0143.4	MA0143.4.SOX2	7.2692623	0.845391107	MG_peak_cyr1_cyr1	327	337	-	TTACAGTGGTG
MA0143.3	MA0143.3.Sox2	5.098187	0.842691207	MG_peak_cyr1_cyr1	297	304	+	CAATTGTG
MA0868.2	MA0868.2.SOX8	7.258848	0.840478687	MG_peak_cyr1_cyr1	297	306	-	AACACAATTG
MA0700.1	MA0700.1.LHX2	4.4783134	0.838060692	MG_peak_cyr1_cyr1	417	426	-	GGAAATTAAT
MA0700.2	MA0700.2.LHX2	6.168133	0.826245922	MG_peak_cyr1_cyr1	195	205	+	CACAAATTAGT
MA0700.1	MA0700.1.LHX2	3.7014842	0.824953006	MG_peak_cyr1_cyr1	295	304	+	TGCAATTGTG
MA0700.1	MA0700.1.LHX2	3.6910815	0.824777478	MG_peak_cyr1_cyr1	417	426	+	ATTAATTTCC
MA1517.1	MA1517.1.KLF6	5.301137	0.816943348	MG_peak_cyr1_cyr1	129	139	-	TGCTGCACCCA
MA0700.1	MA0700.1.LHX2	3.010572	0.813295024	MG_peak_cyr1_cyr1	295	304	-	CACAATTGCA
MA0700.1	MA0700.1.LHX2	2.940474	0.812112239	MG_peak_cyr1_cyr1	176	185	-	CCTGATTGGT
MA0700.2	MA0700.2.LHX2	5.4438043	0.811028128	MG_peak_cyr1_cyr1	417	427	-	AGGAAATTAAT
MA0162.2	MA0162.2.EGR1	2.639581	0.808447731	MG_peak_cyr1_cyr1	356	369	-	CCAGCGCTCACTCC
MA0700.2	MA0700.2.LHX2	5.2812443	0.807612821	MG_peak_cyr1_cyr1	12	22	+	TAAAAATTATT
MA1517.1	MA1517.1.KLF6	4.736813	0.806798227	MG_peak_cyr1_cyr1	238	248	+	ACCCAGACCCC
MA0700.2	MA0700.2.LHX2	5.2160306	0.806242713	MG_peak_cyr1_cyr1	391	401	-	CACAAATTAGG
MA1099.2	MA1099.2.HES1	2.0343037	0.802713808	MG_peak_cyr1_cyr1	73	82	+	GCCGTGCGTA
MA0700.1	MA0700.1.LHX2	2.321758	0.801672448	MG_peak_cyr1_cyr1	13	22	+	AAAAATTATT
MA0700.1	MA0700.1.LHX2	2.287964	0.801102232	MG_peak_cyr1_cyr1	400	409	+	TGTAATTTAA
MA0700.2	MA0700.2.LHX2	4.9479985	0.800611488	MG_peak_cyr1_cyr1	175	185	+	AACCAATCAGG
MA0676.1	MA0676.1.Nr2e1	5.152695	0.80006602	MG_peak_cyr1_cyr1	13	21	+	AAAAATTAT
MA1520.1	MA1520.1.MAF	16.812096	0.931378124	MG_peak_cyr10_cyr10	178	192	+	CTGCTGAGGCAGCAC
MA1520.1	MA1520.1.MAF	16.36907	0.924379545	MG_peak_cyr10_cyr10	178	192	-	GTGCTGCCTCAGCAG
MA0162.2	MA0162.2.EGR1	13.315367	0.922776456	MG_peak_cyr10_cyr10	273	286	-	CTGCCACCCCCACT
MA1099.1	MA1099.1.Hes1	7.6632023	0.885188212	MG_peak_cyr10_cyr10	22	31	+	GGCACATGTA
MA1517.1	MA1517.1.KLF6	8.636042	0.876896526	MG_peak_cyr10_cyr10	101	111	+	GTACACACCCT
MA1099.2	MA1099.2.HES1	6.167708	0.868328939	MG_peak_cyr10_cyr10	22	31	-	TACATGTGCC
MA1517.1	MA1517.1.KLF6	7.7248745	0.860516038	MG_peak_cyr10_cyr10	275	285	-	TGCCACCCCCA
MA0162.2	MA0162.2.EGR1	6.555986	0.850389149	MG_peak_cyr10_cyr10	271	284	-	GCCACCCCCACTCC
MA0700.1	MA0700.1.LHX2	5.040348	0.84754408	MG_peak_cyr10_cyr10	238	247	+	GCTCATGATG
MA0143.3	MA0143.3.Sox2	5.3652534	0.847428732	MG_peak_cyr10_cyr10	195	202	+	CCTGTGTG
MA0143.3	MA0143.3.Sox2	5.3652534	0.847428732	MG_peak_cyr10_cyr10	261	268	+	TCTTTGTG
MA0143.3	MA0143.3.Sox2	5.3652534	0.847428732	MG_peak_cyr10_cyr10	385	392	+	CCTGTGTG
MA0700.1	MA0700.1.LHX2	4.9354067	0.845773371	MG_peak_cyr10_cyr10	298	307	+	ACCAATTTAA
MA0162.4	MA0162.4.EGR1	10.390674	0.84145184	MG_peak_cyr10_cyr10	270	283	-	CCACCCCCACTCCA
MA0162.1	MA0162.1.Egr1	9.197679	0.838494473	MG_peak_cyr10_cyr10	273	283	+	AGTGGGGGTGG
MA0700.2	MA0700.2.LHX2	6.7334385	0.838122723	MG_peak_cyr10_cyr10	297	307	+	GACCAATTTAA
MA0700.1	MA0700.1.LHX2	4.472801	0.837967682	MG_peak_cyr10_cyr10	199	208	-	ACCAATCACA
MA0143.4	MA0143.4.SOX2	6.8623495	0.83663232	MG_peak_cyr10_cyr10	259	269	-	ACACAAAGAGA
MA1099.2	MA1099.2.HES1	3.58348	0.827305983	MG_peak_cyr10_cyr10	22	31	+	GGCACATGTA
MA1112.2	MA1112.2.NR4A1	6.589085	0.826270409	MG_peak_cyr10_cyr10	330	341	+	AAAAAGAGCAAA
MA0162.4	MA0162.4.EGR1	9.46207	0.825212796	MG_peak_cyr10_cyr10	272	285	-	TGCCACCCCCACTC
MA0162.2	MA0162.2.EGR1	4.197319	0.825129802	MG_peak_cyr10_cyr10	102	115	+	TACACACCCTCTGC
MA0523.1	MA0523.1.TCF7L2	5.964046	0.824860767	MG_peak_cyr10_cyr10	23	36	+	GCACATGTAAGAAA
MA0162.2	MA0162.2.EGR1	4.086488	0.823942892	MG_peak_cyr10_cyr10	265	278	-	CCCACTCCAACACA
MA0162.2	MA0162.2.EGR1	3.4130263	0.816730684	MG_peak_cyr10_cyr10	267	280	-	CCCCCACTCCAACA
MA0676.1	MA0676.1.Nr2e1	5.9577746	0.816384586	MG_peak_cyr10_cyr10	338	346	+	CAAACTCAA
MA0162.2	MA0162.2.EGR1	2.7683973	0.809827247	MG_peak_cyr10_cyr10	114	127	+	GCTTCTCCTATGCA
MA1112.2	MA1112.2.NR4A1	5.666194	0.809041335	MG_peak_cyr10_cyr10	38	49	+	TGAAATGTAAGG
MA1099.1	MA1099.1.Hes1	5.373954	0.807751728	MG_peak_cyr10_cyr10	22	31	-	TACATGTGCC
MA0523.1	MA0523.1.TCF7L2	4.606393	0.806097575	MG_peak_cyr10_cyr10	300	313	+	CAATTTAAAAGTCT
MA0868.2	MA0868.2.SOX8	5.6255865	0.805259618	MG_peak_cyr10_cyr10	261	270	-	AACACAAAGA
MA0523.1	MA0523.1.TCF7L2	4.508724	0.804747764	MG_peak_cyr10_cyr10	324	337	+	ATTCATAAAAAGAG
MA0162.2	MA0162.2.EGR1	2.27098	0.804500323	MG_peak_cyr10_cyr10	218	231	+	GAGCCTCCTTCTGA
MA0700.1	MA0700.1.LHX2	2.4411292	0.803686635	MG_peak_cyr10_cyr10	238	247	-	CATCATGAGC
MA1112.1	MA1112.1.NR4A1	4.2919307	0.803113805	MG_peak_cyr10_cyr10	305	314	+	TAAAAGTCTG
MA0162.1	MA0162.1.Egr1	7.749492	0.802036861	MG_peak_cyr10_cyr10	265	275	+	TGTGTTGGAGT
MA0162.2	MA0162.2.EGR1	1.9960208	0.801555741	MG_peak_cyr10_cyr10	164	177	+	ATCCCGCCTGCTGC
MA0143.3	MA0143.3.Sox2	13.121617	0.985019838	MG_peak_cyr11_cyr11	287	294	+	CCTTTGTC
MA0143.3	MA0143.3.Sox2	12.63835	0.976447091	MG_peak_cyr11_cyr11	356	363	+	CCTTTGTG
MA0700.2	MA0700.2.LHX2	9.807741	0.902712343	MG_peak_cyr11_cyr11	437	447	-	AGCCTATTAAA
MA0868.2	MA0868.2.SOX8	9.75425	0.894288627	MG_peak_cyr11_cyr11	328	337	+	AGAATAATAG
MA1517.1	MA1517.1.KLF6	9.343878	0.889621635	MG_peak_cyr11_cyr11	265	275	-	ATGCACGCCCA
MA1112.1	MA1112.1.NR4A1	8.410536	0.877627058	MG_peak_cyr11_cyr11	381	390	+	ACAAGGTCTC
MA0700.1	MA0700.1.LHX2	6.5953927	0.873782843	MG_peak_cyr11_cyr11	503	512	+	ACCCATTGGC
MA0143.4	MA0143.4.SOX2	8.426717	0.870305282	MG_peak_cyr11_cyr11	354	364	-	ACACAAAGGGT
MA1517.1	MA1517.1.KLF6	8.259699	0.870130832	MG_peak_cyr11_cyr11	485	495	-	TACTCCGCCCA
MA0143.4	MA0143.4.SOX2	8.114987	0.863595315	MG_peak_cyr11_cyr11	285	295	-	GGACAAAGGCT
MA0077.1	MA0077.1.SOX9	8.225607	0.863135031	MG_peak_cyr11_cyr11	329	337	-	CTATTATTC
MA0143.3	MA0143.3.Sox2	5.848521	0.85600148	MG_peak_cyr11_cyr11	276	283	+	CCTCTGTC
MA0868.2	MA0868.2.SOX8	7.9109154	0.85453963	MG_peak_cyr11_cyr11	287	296	-	TGGACAAAGG
MA0143.3	MA0143.3.Sox2	5.581455	0.851263963	MG_peak_cyr11_cyr11	505	512	+	CCATTGGC
MA1099.1	MA1099.1.Hes1	6.652488	0.850999637	MG_peak_cyr11_cyr11	265	274	-	TGCACGCCCA
MA0700.1	MA0700.1.LHX2	5.1228514	0.848936185	MG_peak_cyr11_cyr11	437	446	-	GCCTATTAAA
MA0700.1	MA0700.1.LHX2	4.947342	0.845974758	MG_peak_cyr11_cyr11	503	512	-	GCCAATGGGT
MA0868.2	MA0868.2.SOX8	7.372605	0.842931694	MG_peak_cyr11_cyr11	159	168	+	AAAATAATAC
MA0143.4	MA0143.4.SOX2	7.1146836	0.842063805	MG_peak_cyr11_cyr11	510	520	-	ATACACTGGCC
MA0700.2	MA0700.2.LHX2	6.580085	0.834900836	MG_peak_cyr11_cyr11	173	183	+	ATACAAATATT
MA0700.2	MA0700.2.LHX2	6.56343	0.834550923	MG_peak_cyr11_cyr11	330	340	-	GCGCTATTATT
MA1099.2	MA1099.2.HES1	4.0065193	0.834021462	MG_peak_cyr11_cyr11	144	153	+	GGCGCTTGTG
MA1112.1	MA1112.1.NR4A1	5.8867116	0.831966368	MG_peak_cyr11_cyr11	121	130	-	GTTAGGTCAT
MA0162.2	MA0162.2.EGR1	4.7958317	0.831539371	MG_peak_cyr11_cyr11	404	417	-	CCTGCTCCTCCTCA
MA0162.2	MA0162.2.EGR1	4.7105517	0.830626094	MG_peak_cyr11_cyr11	464	477	+	GTCCTTCTCCCTCT
MA0700.1	MA0700.1.LHX2	4.00604	0.830091874	MG_peak_cyr11_cyr11	230	239	-	GGCAATGATC
MA0077.1	MA0077.1.SOX9	7.072205	0.83002437	MG_peak_cyr11_cyr11	505	513	+	CCATTGGCC
MA0700.1	MA0700.1.LHX2	3.8968139	0.828248865	MG_peak_cyr11_cyr11	188	197	-	TCCAATTTGG
MA0162.2	MA0162.2.EGR1	4.2433567	0.825622826	MG_peak_cyr11_cyr11	407	420	-	GTCCCTGCTCCTCC
MA0608.1	MA0608.1.Creb3l2	4.867702	0.824068108	MG_peak_cyr11_cyr11	244	252	-	GCCAGGTCG
MA0868.2	MA0868.2.SOX8	6.495203	0.824011716	MG_peak_cyr11_cyr11	356	365	-	CACACAAAGG
MA0162.2	MA0162.2.EGR1	4.0421405	0.823467969	MG_peak_cyr11_cyr11	466	479	+	CCTTCTCCCTCTGA
MA0077.1	MA0077.1.SOX9	6.8138137	0.822606739	MG_peak_cyr11_cyr11	287	295	+	CCTTTGTCC
MA0608.1	MA0608.1.Creb3l2	4.66545	0.820614509	MG_peak_cyr11_cyr11	243	251	+	GCGACCTGG
MA0676.1	MA0676.1.Nr2e1	6.0903726	0.819072281	MG_peak_cyr11_cyr11	121	129	-	TTAGGTCAT
MA0700.1	MA0700.1.LHX2	3.3348536	0.818766732	MG_peak_cyr11_cyr11	230	239	+	GATCATTGCC
MA0608.1	MA0608.1.Creb3l2	4.5491447	0.81862851	MG_peak_cyr11_cyr11	93	101	-	GACACATCT
MA0700.1	MA0700.1.LHX2	3.311937	0.818380053	MG_peak_cyr11_cyr11	188	197	+	CCAAATTGGA
MA0523.1	MA0523.1.TCF7L2	5.374764	0.816716705	MG_peak_cyr11_cyr11	471	484	-	TCCCTTCAGAGGGA
MA1099.2	MA1099.2.HES1	2.5925412	0.81157547	MG_peak_cyr11_cyr11	336	345	+	AGCGCCTGTC
MA0523.1	MA0523.1.TCF7L2	4.9808483	0.811272667	MG_peak_cyr11_cyr11	196	209	+	GAAAAGCAAAGAAA
MA0700.2	MA0700.2.LHX2	5.442532	0.8110014	MG_peak_cyr11_cyr11	188	198	-	TTCCAATTTGG
MA0162.2	MA0162.2.EGR1	2.7999544	0.810165197	MG_peak_cyr11_cyr11	481	494	-	ACTCCGCCCATCCC
MA1099.1	MA1099.1.Hes1	5.442074	0.810055966	MG_peak_cyr11_cyr11	336	345	-	GACAGGCGCT
MA0143.4	MA0143.4.SOX2	5.539943	0.808167562	MG_peak_cyr11_cyr11	329	339	+	GAATAATAGCG
MA0077.1	MA0077.1.SOX9	6.3055544	0.80801616	MG_peak_cyr11_cyr11	356	364	+	CCTTTGTGT
MA0523.1	MA0523.1.TCF7L2	4.6022115	0.806039787	MG_peak_cyr11_cyr11	369	382	-	GTTCCTCAAAGCGC
MA0077.1	MA0077.1.SOX9	6.1921625	0.804761024	MG_peak_cyr11_cyr11	512	520	+	CCAGTGTAT
MA0868.2	MA0868.2.SOX8	5.5876336	0.804441215	MG_peak_cyr11_cyr11	378	387	+	GGAACAAGGT
MA0162.2	MA0162.2.EGR1	2.2538652	0.804317039	MG_peak_cyr11_cyr11	487	500	-	ACCACTACTCCGCC
MA0143.4	MA0143.4.SOX2	5.3247	0.803534455	MG_peak_cyr11_cyr11	391	401	-	GGACACTGTAA
MA1112.2	MA1112.2.NR4A1	5.2774897	0.801784775	MG_peak_cyr11_cyr11	366	377	-	TCAAAGCGCAGC
MA0523.1	MA0523.1.TCF7L2	4.2392898	0.801024095	MG_peak_cyr11_cyr11	450	463	+	CGGGACGAAAGGGA
MA0676.1	MA0676.1.Nr2e1	5.1646156	0.800307641	MG_peak_cyr11_cyr11	197	205	+	AAAAGCAAA
MA0143.3	MA0143.3.Sox2	13.699021	0.99526248	MG_peak_cyr2_cyr2	180	187	-	CCATTGTT
MA0143.4	MA0143.4.SOX2	13.481079	0.979100288	MG_peak_cyr2_cyr2	179	189	+	TAACAATGGTT
MA0700.2	MA0700.2.LHX2	13.138454	0.972689027	MG_peak_cyr2_cyr2	293	303	-	ACCCAATTAAA
MA0077.1	MA0077.1.SOX9	11.957137	0.97025592	MG_peak_cyr2_cyr2	179	187	-	CCATTGTTA
MA0700.1	MA0700.1.LHX2	10.727535	0.943505796	MG_peak_cyr2_cyr2	293	302	-	CCCAATTAAA
MA0868.2	MA0868.2.SOX8	11.91448	0.940871065	MG_peak_cyr2_cyr2	178	187	+	GTAACAATGG
MA0143.4	MA0143.4.SOX2	11.355653	0.933350547	MG_peak_cyr2_cyr2	19	29	-	AAACAATGTTT
MA0868.2	MA0868.2.SOX8	10.112828	0.902020889	MG_peak_cyr2_cyr2	21	30	-	GAAACAATGT
MA0077.1	MA0077.1.SOX9	9.186784	0.890727497	MG_peak_cyr2_cyr2	21	29	+	ACATTGTTT
MA0700.1	MA0700.1.LHX2	6.826217	0.877677617	MG_peak_cyr2_cyr2	293	302	+	TTTAATTGGG
MA1517.1	MA1517.1.KLF6	8.427561	0.873148566	MG_peak_cyr2_cyr2	299	309	-	GCAGACACCCA
MA0143.3	MA0143.3.Sox2	6.425925	0.866244113	MG_peak_cyr2_cyr2	21	28	+	ACATTGTT
MA0143.3	MA0143.3.Sox2	5.581455	0.851263963	MG_peak_cyr2_cyr2	363	370	-	CCACTGTC
MA1099.2	MA1099.2.HES1	4.8552427	0.847494399	MG_peak_cyr2_cyr2	276	285	+	GCCATGTGCT
MA0143.4	MA0143.4.SOX2	7.291136	0.845861933	MG_peak_cyr2_cyr2	362	372	+	AGACAGTGGCT
MA1099.1	MA1099.1.Hes1	6.433157	0.843580503	MG_peak_cyr2_cyr2	276	285	-	AGCACATGGC
MA0162.2	MA0162.2.EGR1	5.856411	0.842897287	MG_peak_cyr2_cyr2	81	94	-	CCCAATCCTACGCA
MA0143.3	MA0143.3.Sox2	5.098187	0.842691207	MG_peak_cyr2_cyr2	133	140	-	CCATTGAG
MA0162.2	MA0162.2.EGR1	5.05264	0.834289572	MG_peak_cyr2_cyr2	75	88	-	CCTACGCACCCTCT
MA1099.2	MA1099.2.HES1	4.0065193	0.834021462	MG_peak_cyr2_cyr2	405	414	-	GGCGCCTGTG
MA0077.1	MA0077.1.SOX9	7.166243	0.832723916	MG_peak_cyr2_cyr2	132	140	-	CCATTGAGA
MA0523.1	MA0523.1.TCF7L2	6.5059953	0.832350676	MG_peak_cyr2_cyr2	221	234	-	GCAGATGACAGGGG
MA0676.1	MA0676.1.Nr2e1	6.653376	0.830484087	MG_peak_cyr2_cyr2	288	296	-	TAAAGGCAA
MA1099.1	MA1099.1.Hes1	6.0100384	0.829268026	MG_peak_cyr2_cyr2	276	285	+	GCCATGTGCT
MA1099.2	MA1099.2.HES1	3.6840107	0.828901846	MG_peak_cyr2_cyr2	276	285	-	AGCACATGGC
MA0608.1	MA0608.1.Creb3l2	5.1178017	0.828338741	MG_peak_cyr2_cyr2	163	171	-	AACACGTCT
MA0608.1	MA0608.1.Creb3l2	4.9155498	0.824885143	MG_peak_cyr2_cyr2	162	170	+	CAGACGTGT
MA1517.1	MA1517.1.KLF6	5.730523	0.824662628	MG_peak_cyr2_cyr2	91	101	-	CGCAACCCCCA
MA1099.1	MA1099.1.Hes1	5.8230605	0.822943283	MG_peak_cyr2_cyr2	405	414	+	CACAGGCGCC
MA1099.2	MA1099.2.HES1	3.2765288	0.822433333	MG_peak_cyr2_cyr2	409	418	+	GGCGCCTGGA
MA1099.1	MA1099.1.Hes1	5.8074446	0.822415055	MG_peak_cyr2_cyr2	409	418	-	TCCAGGCGCC
MA1112.2	MA1112.2.NR4A1	6.360856	0.822009695	MG_peak_cyr2_cyr2	280	291	-	GCAAAGAGCACA
MA0143.4	MA0143.4.SOX2	6.1032267	0.820292222	MG_peak_cyr2_cyr2	132	142	+	TCTCAATGGTG
MA1517.1	MA1517.1.KLF6	5.434232	0.819336065	MG_peak_cyr2_cyr2	348	358	-	AGCCCCACCAT
MA1099.1	MA1099.1.Hes1	5.516893	0.812586809	MG_peak_cyr2_cyr2	316	325	-	GCCACACTGC
MA0868.2	MA0868.2.SOX8	5.9589696	0.812448571	MG_peak_cyr2_cyr2	18	27	+	AAAACATTGT
MA0162.2	MA0162.2.EGR1	2.850357	0.810704967	MG_peak_cyr2_cyr2	215	228	+	GGGCTGCCCCTGTC
MA0676.1	MA0676.1.Nr2e1	5.561228	0.808346776	MG_peak_cyr2_cyr2	126	134	-	AGAATTCAT
MA0162.1	MA0162.1.Egr1	7.975328	0.807722202	MG_peak_cyr2_cyr2	81	91	+	TGCGTAGGATT
MA0523.1	MA0523.1.TCF7L2	4.7027903	0.807429817	MG_peak_cyr2_cyr2	29	42	-	CAGGTTGAAACAGA
MA0162.2	MA0162.2.EGR1	2.5328865	0.807305123	MG_peak_cyr2_cyr2	312	325	-	GCCACACTGCCGTA
MA1099.1	MA1099.1.Hes1	5.35702	0.807178919	MG_peak_cyr2_cyr2	162	171	-	AACACGTCTG
MA0868.2	MA0868.2.SOX8	5.713011	0.807144804	MG_peak_cyr2_cyr2	256	265	-	GGAACAACTG
MA0162.2	MA0162.2.EGR1	2.3988554	0.805869763	MG_peak_cyr2_cyr2	228	241	+	CATCTGCTCACTTC
MA0143.4	MA0143.4.SOX2	5.348989	0.804057278	MG_peak_cyr2_cyr2	19	29	+	AAACATTGTTT
MA0868.2	MA0868.2.SOX8	5.5030622	0.802617549	MG_peak_cyr2_cyr2	12	21	+	AGAATAAAAA
MA0162.2	MA0162.2.EGR1	1.9731416	0.801310723	MG_peak_cyr2_cyr2	98	111	-	CTGCTTTCCCCGCA
MA1517.1	MA1517.1.KLF6	10.9346895	0.918220419	MG_peak_cyr3_cyr3	69	79	-	TCACACACCCA
MA1099.2	MA1099.2.HES1	8.923708	0.912078665	MG_peak_cyr3_cyr3	235	244	+	GGCATGTGGG
MA0523.1	MA0523.1.TCF7L2	11.176341	0.896896317	MG_peak_cyr3_cyr3	42	55	+	GAACTACAAAGACA
MA1099.1	MA1099.1.Hes1	7.4487305	0.877933454	MG_peak_cyr3_cyr3	235	244	-	CCCACATGCC
MA0143.3	MA0143.3.Sox2	6.6929913	0.870981639	MG_peak_cyr3_cyr3	324	331	+	CCTTTGCT
MA0523.1	MA0523.1.TCF7L2	9.214158	0.869778334	MG_peak_cyr3_cyr3	256	269	-	GTCCATCAAAGCAG
MA0143.3	MA0143.3.Sox2	5.848521	0.85600148	MG_peak_cyr3_cyr3	52	59	-	CATTTGTC
MA0143.3	MA0143.3.Sox2	5.848521	0.85600148	MG_peak_cyr3_cyr3	177	184	+	CCTTTCTC
MA1517.1	MA1517.1.KLF6	6.430139	0.837239959	MG_peak_cyr3_cyr3	233	243	-	CCACATGCCCA
MA0676.1	MA0676.1.Nr2e1	6.869842	0.834871746	MG_peak_cyr3_cyr3	248	256	-	GCAAGTCAT
MA0700.1	MA0700.1.LHX2	4.2376103	0.833999232	MG_peak_cyr3_cyr3	285	294	-	ACAAATTGAA
MA0143.4	MA0143.4.SOX2	6.367628	0.825983456	MG_peak_cyr3_cyr3	14	24	-	AAAGAATGAAT
MA0162.2	MA0162.2.EGR1	3.8417053	0.821321477	MG_peak_cyr3_cyr3	67	80	-	GTCACACACCCACC
MA0162.2	MA0162.2.EGR1	3.7380943	0.82021189	MG_peak_cyr3_cyr3	237	250	-	CATCTTCCCACATG
MA1112.2	MA1112.2.NR4A1	6.191129	0.818841135	MG_peak_cyr3_cyr3	314	325	-	GGGAAGTTCAGA
MA0143.4	MA0143.4.SOX2	6.0297017	0.8187096	MG_peak_cyr3_cyr3	45	55	+	CTACAAAGACA
MA0676.1	MA0676.1.Nr2e1	5.9577746	0.816384586	MG_peak_cyr3_cyr3	48	56	+	CAAAGACAA
MA1112.2	MA1112.2.NR4A1	5.868282	0.812814031	MG_peak_cyr3_cyr3	187	198	-	GCAGAGGGCAGC
MA0162.2	MA0162.2.EGR1	2.9518871	0.811792269	MG_peak_cyr3_cyr3	61	74	-	CACCCACCTCATCT
MA0868.2	MA0868.2.SOX8	5.8386703	0.809854479	MG_peak_cyr3_cyr3	16	25	-	CAAAGAATGA
MA1099.1	MA1099.1.Hes1	5.4286575	0.809602145	MG_peak_cyr3_cyr3	235	244	+	GGCATGTGGG
MA1112.1	MA1112.1.NR4A1	4.5915194	0.808533923	MG_peak_cyr3_cyr3	315	324	-	GGAAGTTCAG
MA0162.4	MA0162.4.EGR1	8.506309	0.80849881	MG_peak_cyr3_cyr3	64	77	-	ACACACCCACCTCA
MA0523.1	MA0523.1.TCF7L2	4.565349	0.805530338	MG_peak_cyr3_cyr3	322	335	-	GCCCAGCAAAGGGA
MA0162.2	MA0162.2.EGR1	2.1958988	0.803696267	MG_peak_cyr3_cyr3	185	198	+	TGGCTGCCCTCTGC
MA0077.1	MA0077.1.SOX9	6.1471276	0.803468209	MG_peak_cyr3_cyr3	16	24	+	TCATTCTTT
MA0700.2	MA0700.2.LHX2	4.9451933	0.800552552	MG_peak_cyr3_cyr3	120	130	-	TGGCAAATACT
MA0700.2	MA0700.2.LHX2	10.90327	0.925728872	MG_peak_cyr4_cyr4	297	307	+	CTGCAATTATT
MA0143.4	MA0143.4.SOX2	10.37347	0.912209097	MG_peak_cyr4_cyr4	420	430	-	TGACAATGATC
MA0700.1	MA0700.1.LHX2	7.3012037	0.885692216	MG_peak_cyr4_cyr4	272	281	+	CCCAATGAAG
MA0700.1	MA0700.1.LHX2	6.4696617	0.871661344	MG_peak_cyr4_cyr4	225	234	-	GCTCATGAAT
MA0143.3	MA0143.3.Sox2	6.6929913	0.870981639	MG_peak_cyr4_cyr4	81	88	-	CCTTTGCT
MA0700.1	MA0700.1.LHX2	6.2514896	0.867980057	MG_peak_cyr4_cyr4	298	307	+	TGCAATTATT
MA0676.1	MA0676.1.Nr2e1	8.283261	0.863521063	MG_peak_cyr4_cyr4	29	37	-	ACAAGTTAA
MA0676.1	MA0676.1.Nr2e1	7.9961643	0.857701747	MG_peak_cyr4_cyr4	45	53	-	AGAAGTGAA
MA0676.1	MA0676.1.Nr2e1	7.927142	0.856302702	MG_peak_cyr4_cyr4	7	15	+	AGAAGTAAA
MA0143.3	MA0143.3.Sox2	5.848521	0.85600148	MG_peak_cyr4_cyr4	349	356	+	CCTATGTC
MA0143.3	MA0143.3.Sox2	5.581455	0.851263963	MG_peak_cyr4_cyr4	422	429	+	TCATTGTC
MA0700.1	MA0700.1.LHX2	5.217238	0.8505288	MG_peak_cyr4_cyr4	298	307	-	AATAATTGCA
MA0700.2	MA0700.2.LHX2	7.1718254	0.847333021	MG_peak_cyr4_cyr4	68	78	-	CTCCAAATATA
MA0868.2	MA0868.2.SOX8	7.3774295	0.843035731	MG_peak_cyr4_cyr4	422	431	-	TTGACAATGA
MA0700.1	MA0700.1.LHX2	4.6008396	0.840128115	MG_peak_cyr4_cyr4	272	281	-	CTTCATTGGG
MA1517.1	MA1517.1.KLF6	6.2207527	0.83347572	MG_peak_cyr4_cyr4	198	208	+	CAGCATGCCCC
MA0700.1	MA0700.1.LHX2	4.1966686	0.83330841	MG_peak_cyr4_cyr4	225	234	+	ATTCATGAGC
MA0077.1	MA0077.1.SOX9	6.988927	0.827633707	MG_peak_cyr4_cyr4	422	430	+	TCATTGTCA
MA0700.1	MA0700.1.LHX2	3.3809195	0.819544015	MG_peak_cyr4_cyr4	420	429	+	GATCATTGTC
MA0608.1	MA0608.1.Creb3l2	4.4843025	0.817521282	MG_peak_cyr4_cyr4	428	436	+	TCAACGTCT
MA1112.1	MA1112.1.NR4A1	5.0869503	0.817497194	MG_peak_cyr4_cyr4	352	361	-	AGAAGGACAT
MA0700.1	MA0700.1.LHX2	3.248274	0.817305847	MG_peak_cyr4_cyr4	420	429	-	GACAATGATC
MA0700.1	MA0700.1.LHX2	3.1138196	0.815037154	MG_peak_cyr4_cyr4	301	310	+	AATTATTAAA
MA0162.2	MA0162.2.EGR1	2.831698	0.810505143	MG_peak_cyr4_cyr4	132	145	-	CAGCATCCTCCGGT
MA1112.2	MA1112.2.NR4A1	5.7417865	0.810452541	MG_peak_cyr4_cyr4	351	362	-	CAGAAGGACATA
MA0162.2	MA0162.2.EGR1	2.7996335	0.81016176	MG_peak_cyr4_cyr4	92	105	+	GCACTACTCACTCT
MA0700.1	MA0700.1.LHX2	2.4604495	0.804012632	MG_peak_cyr4_cyr4	404	413	+	ACTCATGGCT
MA1517.1	MA1517.1.KLF6	13.4025545	0.96258641	MG_peak_cyr5_cyr5	478	488	+	GAACACGCCCA
MA0162.1	MA0162.1.Egr1	13.595725	0.949213833	MG_peak_cyr5_cyr5	533	543	-	GGCGTGGGCGG
MA0162.4	MA0162.4.EGR1	16.332748	0.945364492	MG_peak_cyr5_cyr5	531	544	+	GGCCGCCCACGCCG
MA0162.2	MA0162.2.EGR1	15.341793	0.944477785	MG_peak_cyr5_cyr5	315	328	+	CCGCCGCCCCCTGC
MA0162.2	MA0162.2.EGR1	14.3348465	0.933694231	MG_peak_cyr5_cyr5	530	543	+	TGGCCGCCCACGCC
MA0162.2	MA0162.2.EGR1	13.697298	0.926866621	MG_peak_cyr5_cyr5	309	322	+	CTGCCGCCGCCGCC
MA0162.2	MA0162.2.EGR1	13.294376	0.922551667	MG_peak_cyr5_cyr5	459	472	-	CCGCCGCCCCCTTG
MA1517.1	MA1517.1.KLF6	10.58575	0.91194736	MG_peak_cyr5_cyr5	166	176	+	TTCCACACCCC
MA0162.2	MA0162.2.EGR1	12.081701	0.909564932	MG_peak_cyr5_cyr5	167	180	+	TCCACACCCCCACG
MA1099.2	MA1099.2.HES1	7.411502	0.888073367	MG_peak_cyr5_cyr5	71	80	-	GGCACGAGGG
MA1099.2	MA1099.2.HES1	7.411502	0.888073367	MG_peak_cyr5_cyr5	271	280	+	GGCACGAGGG
MA0162.2	MA0162.2.EGR1	9.844059	0.885601657	MG_peak_cyr5_cyr5	646	659	-	CAGCCTCTCCCGCA
MA0162.2	MA0162.2.EGR1	9.47142	0.881611009	MG_peak_cyr5_cyr5	202	215	-	CAGCCACTCCCACC
MA0162.2	MA0162.2.EGR1	8.252933	0.868562026	MG_peak_cyr5_cyr5	65	78	+	TCCCCACCCTCGTG
MA1099.1	MA1099.1.Hes1	7.1318645	0.867215097	MG_peak_cyr5_cyr5	71	80	-	GGCACGAGGG
MA1099.1	MA1099.1.Hes1	7.1318645	0.867215097	MG_peak_cyr5_cyr5	271	280	+	GGCACGAGGG
MA0608.1	MA0608.1.Creb3l2	7.3816056	0.866994843	MG_peak_cyr5_cyr5	293	301	+	GCCACGGGG
MA0608.1	MA0608.1.Creb3l2	7.3816056	0.866994843	MG_peak_cyr5_cyr5	294	302	-	GCCCCGTGG
MA1517.1	MA1517.1.KLF6	8.030973	0.866018925	MG_peak_cyr5_cyr5	314	324	+	GCCGCCGCCCC
MA0162.2	MA0162.2.EGR1	7.9262066	0.865063064	MG_peak_cyr5_cyr5	223	236	-	CCACCGCTGCCACC
MA0162.4	MA0162.4.EGR1	11.68141	0.864023724	MG_peak_cyr5_cyr5	168	181	+	CCACACCCCCACGG
MA0162.2	MA0162.2.EGR1	7.7691703	0.863381337	MG_peak_cyr5_cyr5	306	319	+	GATCTGCCGCCGCC
MA0162.4	MA0162.4.EGR1	11.636368	0.863236047	MG_peak_cyr5_cyr5	199	212	-	CCACTCCCACCCAT
MA0676.1	MA0676.1.Nr2e1	8.14624	0.860743713	MG_peak_cyr5_cyr5	711	719	-	ACGAGTCAA
MA1099.1	MA1099.1.Hes1	6.938069	0.860659733	MG_peak_cyr5_cyr5	293	302	+	GCCACGGGGC
MA0162.2	MA0162.2.EGR1	7.399645	0.859424029	MG_peak_cyr5_cyr5	498	511	+	CTGCCGCCCCGGCG
MA1517.1	MA1517.1.KLF6	7.66026	0.859354436	MG_peak_cyr5_cyr5	64	74	+	CTCCCCACCCT
MA0162.2	MA0162.2.EGR1	7.297975	0.858335231	MG_peak_cyr5_cyr5	226	239	-	CTGCCACCGCTGCC
MA1517.1	MA1517.1.KLF6	7.5576625	0.857509987	MG_peak_cyr5_cyr5	204	214	-	AGCCACTCCCA
MA0162.2	MA0162.2.EGR1	7.212411	0.857418911	MG_peak_cyr5_cyr5	312	325	+	CCGCCGCCGCCCCC
MA1517.1	MA1517.1.KLF6	7.543925	0.857263019	MG_peak_cyr5_cyr5	463	473	-	ACCGCCGCCCC
MA0143.3	MA0143.3.Sox2	5.848521	0.85600148	MG_peak_cyr5_cyr5	44	51	+	CCTTTTTC
MA0162.1	MA0162.1.Egr1	9.876793	0.855590951	MG_peak_cyr5_cyr5	200	210	+	TGGGTGGGAGT
MA1517.1	MA1517.1.KLF6	7.070585	0.848753558	MG_peak_cyr5_cyr5	667	677	-	TGCAGCGCCCT
MA1099.1	MA1099.1.Hes1	6.5543375	0.847679575	MG_peak_cyr5_cyr5	71	80	+	CCCTCGTGCC
MA1099.1	MA1099.1.Hes1	6.5543375	0.847679575	MG_peak_cyr5_cyr5	271	280	-	CCCTCGTGCC
MA0143.3	MA0143.3.Sox2	5.3652534	0.847428732	MG_peak_cyr5_cyr5	79	86	+	CCTGTGTG
MA0162.1	MA0162.1.Egr1	9.521914	0.84665698	MG_peak_cyr5_cyr5	170	180	-	CGTGGGGGTGT
MA0162.3	MA0162.3.EGR1	9.515176	0.843508317	MG_peak_cyr5_cyr5	532	545	+	GCCGCCCACGCCGG
MA0608.1	MA0608.1.Creb3l2	5.8359704	0.840601996	MG_peak_cyr5_cyr5	555	563	+	TCCACGAGG
MA1517.1	MA1517.1.KLF6	6.545999	0.839322829	MG_peak_cyr5_cyr5	200	210	-	ACTCCCACCCA
MA0162.1	MA0162.1.Egr1	9.179453	0.838035647	MG_peak_cyr5_cyr5	501	511	-	CGCCGGGGCGG
MA0162.2	MA0162.2.EGR1	5.2862005	0.83679081	MG_peak_cyr5_cyr5	200	213	-	GCCACTCCCACCCA
MA0162.1	MA0162.1.Egr1	9.092093	0.835836403	MG_peak_cyr5_cyr5	646	656	+	TGCGGGAGAGG
MA0700.2	MA0700.2.LHX2	6.55729	0.83442193	MG_peak_cyr5_cyr5	418	428	-	CACCAAATATG
MA0162.2	MA0162.2.EGR1	4.8412795	0.832026079	MG_peak_cyr5_cyr5	32	45	+	TCTCTGCCTTCTCC
MA0162.2	MA0162.2.EGR1	4.762903	0.831186734	MG_peak_cyr5_cyr5	123	136	+	TTGACACCCTCTCG
MA1112.2	MA1112.2.NR4A1	6.822298	0.830624165	MG_peak_cyr5_cyr5	246	257	-	GTATATGTCACT
MA1099.2	MA1099.2.HES1	3.7564843	0.830052316	MG_peak_cyr5_cyr5	71	80	+	CCCTCGTGCC
MA1099.2	MA1099.2.HES1	3.7564843	0.830052316	MG_peak_cyr5_cyr5	271	280	-	CCCTCGTGCC
MA0162.2	MA0162.2.EGR1	4.5476484	0.828881536	MG_peak_cyr5_cyr5	206	219	-	ATCCCAGCCACTCC
MA0162.4	MA0162.4.EGR1	9.60861	0.827775424	MG_peak_cyr5_cyr5	170	183	+	ACACCCCCACGGCT
MA0162.4	MA0162.4.EGR1	9.554206	0.826824024	MG_peak_cyr5_cyr5	480	493	+	ACACGCCCAGCCAG
MA0162.4	MA0162.4.EGR1	9.48598	0.825630917	MG_peak_cyr5_cyr5	310	323	+	TGCCGCCGCCGCCC
MA1112.2	MA1112.2.NR4A1	6.500237	0.82461174	MG_peak_cyr5_cyr5	517	528	+	GAAAAGTGCATC
MA0162.2	MA0162.2.EGR1	4.122719	0.824330896	MG_peak_cyr5_cyr5	98	111	-	AAGCAACCCCCTGC
MA1112.1	MA1112.1.NR4A1	5.418881	0.823502438	MG_peak_cyr5_cyr5	739	748	-	GAGAGGTCGC
MA1099.2	MA1099.2.HES1	3.3394718	0.823432512	MG_peak_cyr5_cyr5	293	302	-	GCCCCGTGGC
MA0676.1	MA0676.1.Nr2e1	6.2922935	0.823165121	MG_peak_cyr5_cyr5	686	694	-	AAAAGTGAC
MA1112.1	MA1112.1.NR4A1	5.398803	0.823139195	MG_peak_cyr5_cyr5	397	406	-	GAAACGTCCT
MA1099.1	MA1099.1.Hes1	5.823743	0.822966364	MG_peak_cyr5_cyr5	479	488	+	AACACGCCCA
MA0162.2	MA0162.2.EGR1	3.655314	0.819325381	MG_peak_cyr5_cyr5	465	478	-	CCCAGACCGCCGCC
MA1099.1	MA1099.1.Hes1	5.685707	0.818297144	MG_peak_cyr5_cyr5	555	564	+	TCCACGAGGG
MA1099.1	MA1099.1.Hes1	5.681614	0.818158688	MG_peak_cyr5_cyr5	536	545	+	CCCACGCCGG
MA0162.2	MA0162.2.EGR1	3.5350227	0.818037163	MG_peak_cyr5_cyr5	346	359	+	GCCGCACTCCCGCG
MA0162.2	MA0162.2.EGR1	3.5077064	0.817744628	MG_peak_cyr5_cyr5	169	182	+	CACACCCCCACGGC
MA0162.2	MA0162.2.EGR1	3.450291	0.817129756	MG_peak_cyr5_cyr5	650	663	-	CCTCCAGCCTCTCC
MA0162.3	MA0162.3.EGR1	7.1686654	0.815536735	MG_peak_cyr5_cyr5	500	513	+	GCCGCCCCGGCGTT
MA0608.1	MA0608.1.Creb3l2	4.294099	0.814273416	MG_peak_cyr5_cyr5	26	34	+	TCCAGGTCT
MA0162.2	MA0162.2.EGR1	3.018074	0.812501075	MG_peak_cyr5_cyr5	229	242	-	TTCCTGCCACCGCT
MA0162.1	MA0162.1.Egr1	8.143849	0.811964673	MG_peak_cyr5_cyr5	312	322	-	GGCGGCGGCGG
MA1099.2	MA1099.2.HES1	2.5286963	0.810561973	MG_peak_cyr5_cyr5	346	355	-	GGAGTGCGGC
MA0162.4	MA0162.4.EGR1	8.599989	0.810137055	MG_peak_cyr5_cyr5	316	329	+	CGCCGCCCCCTGCG
MA1517.1	MA1517.1.KLF6	4.899602	0.80972476	MG_peak_cyr5_cyr5	168	178	+	CCACACCCCCA
MA1099.2	MA1099.2.HES1	2.370489	0.808050532	MG_peak_cyr5_cyr5	293	302	+	GCCACGGGGC
MA0523.1	MA0523.1.TCF7L2	4.737107	0.807904083	MG_peak_cyr5_cyr5	44	57	-	GGAGAAGAAAAAGG
MA1517.1	MA1517.1.KLF6	4.7807527	0.80758815	MG_peak_cyr5_cyr5	497	507	+	GCTGCCGCCCC
MA1517.1	MA1517.1.KLF6	4.697218	0.806086406	MG_peak_cyr5_cyr5	183	193	-	GACCATGCCAA
MA1099.2	MA1099.2.HES1	2.202336	0.805381215	MG_peak_cyr5_cyr5	477	486	-	GGCGTGTTCC
MA0523.1	MA0523.1.TCF7L2	4.526106	0.804987984	MG_peak_cyr5_cyr5	11	24	-	AGAGAGAAAAGGAG
MA1099.2	MA1099.2.HES1	2.1559746	0.804645257	MG_peak_cyr5_cyr5	555	564	+	TCCACGAGGG
MA1099.2	MA1099.2.HES1	2.076795	0.803388333	MG_peak_cyr5_cyr5	492	501	+	AGCGCGCTGC
MA0162.2	MA0162.2.EGR1	2.1123314	0.80280133	MG_peak_cyr5_cyr5	7	20	+	CTCCCTCCTTTTCT
MA1099.2	MA1099.2.HES1	2.03428	0.802713434	MG_peak_cyr5_cyr5	734	743	-	GTCGCTTGCA
MA0162.1	MA0162.1.Egr1	7.718755	0.801263057	MG_peak_cyr5_cyr5	482	492	-	TGGCTGGGCGT
MA0162.2	MA0162.2.EGR1	1.9319375	0.800869462	MG_peak_cyr5_cyr5	196	209	-	CTCCCACCCATCCT
MA1099.1	MA1099.1.Hes1	5.166538	0.800735639	MG_peak_cyr5_cyr5	662	671	+	GGCACAGGGC
MA0162.2	MA0162.2.EGR1	1.9173571	0.800713319	MG_peak_cyr5_cyr5	295	308	-	ATCCCAGCCCCGTG
MA1517.1	MA1517.1.KLF6	4.3867693	0.800505322	MG_peak_cyr5_cyr5	100	110	-	AGCAACCCCCT
MA1099.2	MA1099.2.HES1	1.8935513	0.800479456	MG_peak_cyr5_cyr5	492	501	-	GCAGCGCGCT
MA0143.3	MA0143.3.Sox2	12.63835	0.976447091	MG_peak_cyr6_cyr6	539	546	+	CCTTTGTG
MA0143.3	MA0143.3.Sox2	12.371284	0.971709574	MG_peak_cyr6_cyr6	138	145	-	CCATTGTG
MA0143.4	MA0143.4.SOX2	12.071101	0.948750553	MG_peak_cyr6_cyr6	137	147	+	TCACAATGGTC
MA0077.1	MA0077.1.SOX9	10.982337	0.942272372	MG_peak_cyr6_cyr6	1079	1087	-	CCATTGATC
MA0676.1	MA0676.1.Nr2e1	11.28799	0.924425435	MG_peak_cyr6_cyr6	523	531	-	CTAAGTCAA
MA0676.1	MA0676.1.Nr2e1	11.223005	0.923108234	MG_peak_cyr6_cyr6	811	819	-	GGAAGTCAA
MA1112.1	MA1112.1.NR4A1	10.846112	0.921691181	MG_peak_cyr6_cyr6	651	660	+	CCAAGGTCAT
MA0143.4	MA0143.4.SOX2	9.949374	0.90308044	MG_peak_cyr6_cyr6	1116	1126	-	GGACAATGTAG
MA0143.4	MA0143.4.SOX2	9.796148	0.899782257	MG_peak_cyr6_cyr6	1028	1038	-	CCACAATGATA
MA1112.2	MA1112.2.NR4A1	10.518936	0.899635174	MG_peak_cyr6_cyr6	1083	1094	-	TGAAAGGCCATT
MA0143.4	MA0143.4.SOX2	9.774258	0.899311061	MG_peak_cyr6_cyr6	790	800	+	TCACAATGCAT
MA0143.4	MA0143.4.SOX2	9.738054	0.898531784	MG_peak_cyr6_cyr6	452	462	-	TCACAATGTCT
MA0868.2	MA0868.2.SOX8	9.661514	0.892288916	MG_peak_cyr6_cyr6	1078	1087	+	AGATCAATGG
MA0868.2	MA0868.2.SOX8	9.656977	0.89219107	MG_peak_cyr6_cyr6	221	230	+	AAAACAATTC
MA0077.1	MA0077.1.SOX9	9.177171	0.890451536	MG_peak_cyr6_cyr6	137	145	-	CCATTGTGA
MA0868.2	MA0868.2.SOX8	9.50992	0.889019994	MG_peak_cyr6_cyr6	136	145	+	ATCACAATGG
MA0143.4	MA0143.4.SOX2	9.065239	0.884049454	MG_peak_cyr6_cyr6	856	866	+	CAATAATGGAA
MA0868.2	MA0868.2.SOX8	9.161288	0.881502222	MG_peak_cyr6_cyr6	1572	1581	-	AAAACAAAAC
MA0143.4	MA0143.4.SOX2	8.8557	0.879539124	MG_peak_cyr6_cyr6	1098	1108	-	AAACAGTGGAT
MA0868.2	MA0868.2.SOX8	8.794434	0.873591499	MG_peak_cyr6_cyr6	1577	1586	-	ATAACAAAAC
MA1112.2	MA1112.2.NR4A1	9.119728	0.873513937	MG_peak_cyr6_cyr6	1419	1430	+	TAAAATGCCAGT
MA0868.2	MA0868.2.SOX8	8.689355	0.87132562	MG_peak_cyr6_cyr6	688	697	+	AAAACAAAAA
MA0143.3	MA0143.3.Sox2	6.6929913	0.870981639	MG_peak_cyr6_cyr6	1000	1007	-	CCTTTATT
MA0868.2	MA0868.2.SOX8	8.663815	0.870774877	MG_peak_cyr6_cyr6	1118	1127	-	GGGACAATGT
MA1112.2	MA1112.2.NR4A1	8.820251	0.867923132	MG_peak_cyr6_cyr6	650	661	+	TCCAAGGTCATT
MA0608.1	MA0608.1.Creb3l2	7.3816056	0.866994843	MG_peak_cyr6_cyr6	125	133	-	GCCATGTGG
MA0608.1	MA0608.1.Creb3l2	7.3816056	0.866994843	MG_peak_cyr6_cyr6	1390	1398	+	GCCAGGTGG
MA0608.1	MA0608.1.Creb3l2	7.3816056	0.866994843	MG_peak_cyr6_cyr6	1391	1399	-	GCCACCTGG
MA0143.2	MA0143.2.Sox2	13.332472	0.866335281	MG_peak_cyr6_cyr6	683	697	-	TTTTTGTTTTGTAGA
MA0143.3	MA0143.3.Sox2	6.425925	0.866244113	MG_peak_cyr6_cyr6	857	864	-	CCATTATT
MA0143.3	MA0143.3.Sox2	6.425925	0.866244113	MG_peak_cyr6_cyr6	1080	1087	-	CCATTGAT
MA0143.3	MA0143.3.Sox2	6.425925	0.866244113	MG_peak_cyr6_cyr6	1100	1107	+	CCACTGTT
MA0143.1	MA0143.1.Sox2	13.324637	0.8658249	MG_peak_cyr6_cyr6	683	697	-	TTTTTGTTTTGTAGA
MA0077.1	MA0077.1.SOX9	8.315964	0.865728901	MG_peak_cyr6_cyr6	222	230	-	GAATTGTTT
MA0868.2	MA0868.2.SOX8	8.417611	0.865465835	MG_peak_cyr6_cyr6	789	798	+	ATCACAATGC
MA0700.1	MA0700.1.LHX2	5.9541097	0.86296227	MG_peak_cyr6_cyr6	1010	1019	-	GCAAATTATG
MA1099.2	MA1099.2.HES1	5.7861667	0.862272218	MG_peak_cyr6_cyr6	124	133	-	GCCATGTGGG
MA0700.2	MA0700.2.LHX2	7.8417234	0.861407257	MG_peak_cyr6_cyr6	995	1005	+	GTCCAAATAAA
MA0077.1	MA0077.1.SOX9	8.12682	0.860299148	MG_peak_cyr6_cyr6	1100	1108	+	CCACTGTTT
MA0868.2	MA0868.2.SOX8	8.072711	0.858028532	MG_peak_cyr6_cyr6	855	864	+	ACAATAATGG
MA0143.3	MA0143.3.Sox2	5.848521	0.85600148	MG_peak_cyr6_cyr6	844	851	+	CTTTTGTC
MA0523.1	MA0523.1.TCF7L2	8.15886	0.855193787	MG_peak_cyr6_cyr6	1076	1089	+	GGAGATCAATGGCC
MA1112.1	MA1112.1.NR4A1	7.1510005	0.854839714	MG_peak_cyr6_cyr6	1084	1093	-	GAAAGGCCAT
MA0077.1	MA0077.1.SOX9	7.860515	0.852654356	MG_peak_cyr6_cyr6	413	421	-	CCATTGAGT
MA0143.3	MA0143.3.Sox2	5.581455	0.851263963	MG_peak_cyr6_cyr6	1118	1125	+	ACATTGTC
MA0868.2	MA0868.2.SOX8	7.7522306	0.851117809	MG_peak_cyr6_cyr6	1243	1252	+	GCAACAATTC
MA0143.3	MA0143.3.Sox2	5.3652534	0.847428732	MG_peak_cyr6_cyr6	711	718	-	GCTTTGTG
MA0143.4	MA0143.4.SOX2	7.345783	0.847038218	MG_peak_cyr6_cyr6	537	547	-	CCACAAAGGGA
MA0868.2	MA0868.2.SOX8	7.515246	0.846007555	MG_peak_cyr6_cyr6	844	853	-	AAGACAAAAG
MA0868.2	MA0868.2.SOX8	7.4936633	0.845542156	MG_peak_cyr6_cyr6	1030	1039	-	ACCACAATGA
MA0608.1	MA0608.1.Creb3l2	6.1174083	0.845407752	MG_peak_cyr6_cyr6	339	347	+	GTCACCTGT
MA1099.1	MA1099.1.Hes1	6.485072	0.845336593	MG_peak_cyr6_cyr6	124	133	+	CCCACATGGC
MA0608.1	MA0608.1.Creb3l2	6.0910163	0.84495709	MG_peak_cyr6_cyr6	340	348	-	GACAGGTGA
MA0143.4	MA0143.4.SOX2	7.1915536	0.843718429	MG_peak_cyr6_cyr6	853	863	+	TCACAATAATG
MA0077.1	MA0077.1.SOX9	7.5398674	0.843449534	MG_peak_cyr6_cyr6	1170	1178	+	CCATGGATC
MA0143.3	MA0143.3.Sox2	5.098187	0.842691207	MG_peak_cyr6_cyr6	414	421	-	CCATTGAG
MA0143.3	MA0143.3.Sox2	5.098187	0.842691207	MG_peak_cyr6_cyr6	454	461	+	ACATTGTG
MA0143.3	MA0143.3.Sox2	5.098187	0.842691207	MG_peak_cyr6_cyr6	791	798	-	GCATTGTG
MA0143.3	MA0143.3.Sox2	5.098187	0.842691207	MG_peak_cyr6_cyr6	1030	1037	+	TCATTGTG
MA1517.1	MA1517.1.KLF6	6.6491623	0.841177444	MG_peak_cyr6_cyr6	575	585	+	GGCAGCACCCC
MA0143.4	MA0143.4.SOX2	6.889471	0.837216111	MG_peak_cyr6_cyr6	413	423	+	ACTCAATGGAC
MA0676.1	MA0676.1.Nr2e1	6.969772	0.836897275	MG_peak_cyr6_cyr6	652	660	+	CAAGGTCAT
MA0700.1	MA0700.1.LHX2	4.390092	0.836572102	MG_peak_cyr6_cyr6	516	525	+	TCTAATTTTG
MA0162.1	MA0162.1.Egr1	9.103023	0.836111539	MG_peak_cyr6_cyr6	121	131	-	CATGTGGGTGT
MA0676.1	MA0676.1.Nr2e1	6.862688	0.834726739	MG_peak_cyr6_cyr6	627	635	+	AAAATTCAT
MA0523.1	MA0523.1.TCF7L2	6.664525	0.834541607	MG_peak_cyr6_cyr6	67	80	+	GAATTTAAAAGCCC
MA0868.2	MA0868.2.SOX8	6.97003	0.834250711	MG_peak_cyr6_cyr6	207	216	+	AAAACAAATC
MA0676.1	MA0676.1.Nr2e1	6.8097997	0.833654717	MG_peak_cyr6_cyr6	939	947	-	AGAACTCAA
MA0868.1	MA0868.1.SOX8	13.611244	0.833578795	MG_peak_cyr6_cyr6	1464	1479	+	TACAATCTGCAGTATT
MA0676.1	MA0676.1.Nr2e1	6.799139	0.833438631	MG_peak_cyr6_cyr6	1512	1520	-	TACAGTCAA
MA0143.4	MA0143.4.SOX2	6.696848	0.833069903	MG_peak_cyr6_cyr6	1079	1089	+	GATCAATGGCC
MA1099.2	MA1099.2.HES1	3.9093692	0.832479267	MG_peak_cyr6_cyr6	339	348	+	GTCACCTGTC
MA1520.1	MA1520.1.MAF	10.449879	0.830872702	MG_peak_cyr6_cyr6	332	346	+	CTGCTGAGTCACCTG
MA0700.1	MA0700.1.LHX2	4.0509157	0.830849074	MG_peak_cyr6_cyr6	586	595	+	AGCAATGATC
MA0143.4	MA0143.4.SOX2	6.5136404	0.829126367	MG_peak_cyr6_cyr6	961	971	-	ATACAGTGATA
MA1520.1	MA1520.1.MAF	10.315142	0.82874423	MG_peak_cyr6_cyr6	332	346	-	CAGGTGACTCAGCAG
MA0868.2	MA0868.2.SOX8	6.690313	0.828218995	MG_peak_cyr6_cyr6	1520	1529	-	AGGACAATCT
MA0676.1	MA0676.1.Nr2e1	6.536259	0.828110185	MG_peak_cyr6_cyr6	1238	1246	+	ATAAGGCAA
MA0700.1	MA0700.1.LHX2	3.8726687	0.827841457	MG_peak_cyr6_cyr6	414	423	-	GTCCATTGAG
MA0077.1	MA0077.1.SOX9	6.98982	0.827659346	MG_peak_cyr6_cyr6	856	864	-	CCATTATTG
MA1517.1	MA1517.1.KLF6	5.8550873	0.826901978	MG_peak_cyr6_cyr6	117	127	+	CTTAACACCCA
MA0077.1	MA0077.1.SOX9	6.915076	0.825513666	MG_peak_cyr6_cyr6	1118	1126	+	ACATTGTCC
MA0700.1	MA0700.1.LHX2	3.673963	0.824488633	MG_peak_cyr6_cyr6	1622	1631	+	CTTTATTAAA
MA0700.1	MA0700.1.LHX2	3.6725845	0.824465372	MG_peak_cyr6_cyr6	857	866	-	TTCCATTATT
MA0676.1	MA0676.1.Nr2e1	6.3239727	0.823807242	MG_peak_cyr6_cyr6	232	240	+	GAAAGCCAT
MA0077.1	MA0077.1.SOX9	6.8327026	0.823148984	MG_peak_cyr6_cyr6	1532	1540	+	CCATTCATC
MA0077.1	MA0077.1.SOX9	6.822523	0.822856761	MG_peak_cyr6_cyr6	790	798	-	GCATTGTGA
MA0077.1	MA0077.1.SOX9	6.8040085	0.822325262	MG_peak_cyr6_cyr6	1244	1252	-	GAATTGTTG
MA0162.2	MA0162.2.EGR1	3.8361082	0.821261536	MG_peak_cyr6_cyr6	118	131	+	TTAACACCCACATG
MA0700.1	MA0700.1.LHX2	3.458242	0.820848702	MG_peak_cyr6_cyr6	1080	1089	-	GGCCATTGAT
MA0143.2	MA0143.2.Sox2	10.478808	0.820128045	MG_peak_cyr6_cyr6	784	798	-	GCATTGTGATGTATG
MA0143.1	MA0143.1.Sox2	10.510882	0.819922277	MG_peak_cyr6_cyr6	784	798	-	GCATTGTGATGTATG
MA0162.2	MA0162.2.EGR1	3.534079	0.818027057	MG_peak_cyr6_cyr6	13	26	+	TTCCCTCCCTCCCC
MA0523.1	MA0523.1.TCF7L2	5.467653	0.818000457	MG_peak_cyr6_cyr6	1575	1588	-	AAATAACAAAACAA
MA0700.1	MA0700.1.LHX2	3.280404	0.817847987	MG_peak_cyr6_cyr6	1126	1135	+	CCTCATTTGG
MA0868.2	MA0868.2.SOX8	6.1986766	0.817617527	MG_peak_cyr6_cyr6	852	861	+	TTCACAATAA
MA1112.1	MA1112.1.NR4A1	5.084825	0.817458744	MG_peak_cyr6_cyr6	344	353	-	AGAAGGACAG
MA0868.2	MA0868.2.SOX8	6.1874228	0.817374853	MG_peak_cyr6_cyr6	1100	1109	-	AAAACAGTGG
MA0523.1	MA0523.1.TCF7L2	5.415752	0.817283171	MG_peak_cyr6_cyr6	1530	1543	-	CGAGATGAATGGCT
MA0523.1	MA0523.1.TCF7L2	5.392028	0.816955297	MG_peak_cyr6_cyr6	168	181	+	ACTCATCACAGAGT
MA1099.2	MA1099.2.HES1	2.9255536	0.816861827	MG_peak_cyr6_cyr6	737	746	+	GGCATGAGGG
MA0700.2	MA0700.2.LHX2	5.6583924	0.815536522	MG_peak_cyr6_cyr6	1407	1417	+	TCCCAAATACC
MA0608.1	MA0608.1.Creb3l2	4.3468924	0.815174904	MG_peak_cyr6_cyr6	1504	1512	+	GAGACTTGT
MA0700.1	MA0700.1.LHX2	3.1027884	0.814851022	MG_peak_cyr6_cyr6	168	177	+	ACTCATCACA
MA0523.1	MA0523.1.TCF7L2	5.236406	0.814804552	MG_peak_cyr6_cyr6	106	119	-	AAGGATGAAACCCT
MA0700.1	MA0700.1.LHX2	3.097298	0.814758378	MG_peak_cyr6_cyr6	1010	1019	+	CATAATTTGC
MA1517.1	MA1517.1.KLF6	5.1760464	0.814694534	MG_peak_cyr6_cyr6	1266	1276	-	AGCAATACCCC
MA0162.2	MA0162.2.EGR1	3.2116096	0.814573679	MG_peak_cyr6_cyr6	1302	1315	+	GAACTGCCCTCACA
MA0143.2	MA0143.2.Sox2	10.1094885	0.814147925	MG_peak_cyr6_cyr6	1577	1591	+	GTTTTGTTATTTTAT
MA1112.2	MA1112.2.NR4A1	5.92071	0.813792792	MG_peak_cyr6_cyr6	625	636	+	TTAAAATTCATA
MA0868.2	MA0868.2.SOX8	6.021079	0.813787877	MG_peak_cyr6_cyr6	454	463	-	TTCACAATGT
MA0868.2	MA0868.2.SOX8	6.0195026	0.813753884	MG_peak_cyr6_cyr6	980	989	-	AGTACAACAG
MA0143.1	MA0143.1.Sox2	10.11295	0.813430552	MG_peak_cyr6_cyr6	1577	1591	+	GTTTTGTTATTTTAT
MA1099.1	MA1099.1.Hes1	5.525518	0.81287856	MG_peak_cyr6_cyr6	339	348	-	GACAGGTGAC
MA0143.1	MA0143.1.Sox2	10.054988	0.812484973	MG_peak_cyr6_cyr6	850	864	-	CCATTATTGTGAAGA
MA0143.2	MA0143.2.Sox2	9.997398	0.812332933	MG_peak_cyr6_cyr6	1532	1546	+	CCATTCATCTCGAAA
MA0143.2	MA0143.2.Sox2	9.979194	0.812038158	MG_peak_cyr6_cyr6	850	864	-	CCATTATTGTGAAGA
MA0143.2	MA0143.2.Sox2	9.967346	0.811846321	MG_peak_cyr6_cyr6	1572	1586	+	GTTTTGTTTTGTTAT
MA0143.1	MA0143.1.Sox2	9.997339	0.811544513	MG_peak_cyr6_cyr6	704	718	-	GCTTTGTGATTCTGG
MA0143.2	MA0143.2.Sox2	9.930614	0.811251552	MG_peak_cyr6_cyr6	704	718	-	GCTTTGTGATTCTGG
MA0143.4	MA0143.4.SOX2	5.678276	0.811145173	MG_peak_cyr6_cyr6	842	852	-	AGACAAAAGCT
MA0143.1	MA0143.1.Sox2	9.964125	0.811002662	MG_peak_cyr6_cyr6	1572	1586	+	GTTTTGTTTTGTTAT
MA1099.1	MA1099.1.Hes1	5.468489	0.810949496	MG_peak_cyr6_cyr6	1390	1399	+	GCCAGGTGGC
MA0700.1	MA0700.1.LHX2	2.8709812	0.810939665	MG_peak_cyr6_cyr6	750	759	+	CTTTATTATG
MA0143.1	MA0143.1.Sox2	9.950731	0.810784167	MG_peak_cyr6_cyr6	1532	1546	+	CCATTCATCTCGAAA
MA0700.1	MA0700.1.LHX2	2.819713	0.810074602	MG_peak_cyr6_cyr6	586	595	-	GATCATTGCT
MA0676.1	MA0676.1.Nr2e1	5.61925	0.809522854	MG_peak_cyr6_cyr6	419	427	-	GAAAGTCCA
MA1112.1	MA1112.1.NR4A1	4.6320534	0.809267259	MG_peak_cyr6_cyr6	140	149	+	CAATGGTCTG
MA0162.2	MA0162.2.EGR1	2.6951406	0.809042729	MG_peak_cyr6_cyr6	724	737	-	CTCTCTCCCCATCA
MA0523.1	MA0523.1.TCF7L2	4.802109	0.80880243	MG_peak_cyr6_cyr6	1197	1210	-	TCTGTTCAGAGACC
MA0700.1	MA0700.1.LHX2	2.7326012	0.808604734	MG_peak_cyr6_cyr6	414	423	+	CTCAATGGAC
MA1099.2	MA1099.2.HES1	2.370489	0.808050532	MG_peak_cyr6_cyr6	1390	1399	+	GCCAGGTGGC
MA1099.2	MA1099.2.HES1	2.370489	0.808050532	MG_peak_cyr6_cyr6	1390	1399	-	GCCACCTGGC
MA0162.2	MA0162.2.EGR1	2.591122	0.807928776	MG_peak_cyr6_cyr6	1262	1275	-	GCAATACCCCCAGT
MA1112.2	MA1112.2.NR4A1	5.600462	0.807814212	MG_peak_cyr6_cyr6	1002	1013	+	TAAAGGGGCATA
MA1643.1	MA1643.1.NFIB	11.224204	0.807712093	MG_peak_cyr6_cyr6	341	361	+	CACCTGTCCTTCTGCCCAGGA
MA0143.2	MA0143.2.Sox2	9.708383	0.807653117	MG_peak_cyr6_cyr6	1073	1087	-	CCATTGATCTCCATG
MA0868.2	MA0868.2.SOX8	5.730665	0.807525497	MG_peak_cyr6_cyr6	709	718	+	ATCACAAAGC
MA1112.2	MA1112.2.NR4A1	5.5694404	0.807235082	MG_peak_cyr6_cyr6	343	354	-	CAGAAGGACAGG
MA0700.1	MA0700.1.LHX2	2.6399536	0.807041463	MG_peak_cyr6_cyr6	857	866	+	AATAATGGAA
MA0143.1	MA0143.1.Sox2	9.700264	0.80669813	MG_peak_cyr6_cyr6	1073	1087	-	CCATTGATCTCCATG
MA0523.1	MA0523.1.TCF7L2	4.5696244	0.805589424	MG_peak_cyr6_cyr6	681	694	+	AGTCTACAAAACAA
MA0700.2	MA0700.2.LHX2	5.1826663	0.805541745	MG_peak_cyr6_cyr6	888	898	-	GATCAAGTATA
MA1112.2	MA1112.2.NR4A1	5.4701247	0.805381	MG_peak_cyr6_cyr6	277	288	+	GCTAAGGACAGA
MA0077.1	MA0077.1.SOX9	6.2045	0.805115201	MG_peak_cyr6_cyr6	853	861	-	TTATTGTGA
MA0143.4	MA0143.4.SOX2	5.3933425	0.805011986	MG_peak_cyr6_cyr6	1059	1069	-	TTACAGTGATG
MA0700.2	MA0700.2.LHX2	5.157159	0.805005846	MG_peak_cyr6_cyr6	857	867	-	GTTCCATTATT
MA0523.1	MA0523.1.TCF7L2	4.522365	0.804936285	MG_peak_cyr6_cyr6	1087	1100	+	GCCTTTCAAAGATC
MA1112.2	MA1112.2.NR4A1	5.428437	0.804602753	MG_peak_cyr6_cyr6	417	428	-	GGAAAGTCCATT
MA0676.1	MA0676.1.Nr2e1	5.351916	0.804104125	MG_peak_cyr6_cyr6	847	855	-	TGAAGACAA
MA0700.1	MA0700.1.LHX2	2.4622536	0.804043073	MG_peak_cyr6_cyr6	1622	1631	-	TTTAATAAAG
MA0700.1	MA0700.1.LHX2	2.4499624	0.80383568	MG_peak_cyr6_cyr6	1126	1135	-	CCAAATGAGG
MA1112.1	MA1112.1.NR4A1	4.304868	0.803347869	MG_peak_cyr6_cyr6	1066	1075	+	GTAAGTTCAT
MA1112.1	MA1112.1.NR4A1	4.3012834	0.803283012	MG_peak_cyr6_cyr6	278	287	+	CTAAGGACAG
MA0868.2	MA0868.2.SOX8	5.5100093	0.802767352	MG_peak_cyr6_cyr6	998	1007	+	CAAATAAAGG
MA0143.4	MA0143.4.SOX2	5.2866945	0.802716391	MG_peak_cyr6_cyr6	921	931	-	CAAGAATGAAA
MA0077.1	MA0077.1.SOX9	6.1128507	0.802484222	MG_peak_cyr6_cyr6	689	697	-	TTTTTGTTT
MA0077.1	MA0077.1.SOX9	6.1128507	0.802484222	MG_peak_cyr6_cyr6	1572	1580	+	GTTTTGTTT
MA1112.2	MA1112.2.NR4A1	5.297903	0.802165865	MG_peak_cyr6_cyr6	1152	1163	-	TAAAAAGACAGT
MA1099.1	MA1099.1.Hes1	5.1967516	0.801757657	MG_peak_cyr6_cyr6	1390	1399	-	GCCACCTGGC
MA0700.1	MA0700.1.LHX2	2.317978	0.801608664	MG_peak_cyr6_cyr6	1070	1079	-	CTCCATGAAC
MA0523.1	MA0523.1.TCF7L2	4.235983	0.800978393	MG_peak_cyr6_cyr6	200	213	+	TAAAATAAAAACAA
MA1112.2	MA1112.2.NR4A1	5.229448	0.800887903	MG_peak_cyr6_cyr6	1065	1076	+	TGTAAGTTCATG
MA0162.2	MA0162.2.EGR1	1.9335655	0.800886897	MG_peak_cyr6_cyr6	1331	1344	+	CATCATCTTCCGCA
MA1112.1	MA1112.1.NR4A1	4.148439	0.800517771	MG_peak_cyr6_cyr6	893	902	-	ACAAGATCAA
MA0162.2	MA0162.2.EGR1	14.5165825	0.935640471	MG_peak_cyr7_cyr7	47	60	+	CTCCCTCCCCCACT
MA0162.2	MA0162.2.EGR1	11.433223	0.902620271	MG_peak_cyr7_cyr7	382	395	-	TGCCCACCCCCTTC
MA0676.1	MA0676.1.Nr2e1	9.958302	0.897473308	MG_peak_cyr7_cyr7	314	322	-	AGAGGTCAA
MA0700.1	MA0700.1.LHX2	7.4002967	0.887364243	MG_peak_cyr7_cyr7	696	705	-	CCCCATTACC
MA1112.2	MA1112.2.NR4A1	9.560504	0.8817426	MG_peak_cyr7_cyr7	313	324	-	CCAGAGGTCAAA
MA0700.1	MA0700.1.LHX2	7.0445275	0.881361237	MG_peak_cyr7_cyr7	441	450	+	GCTTATTAGG
MA1517.1	MA1517.1.KLF6	8.362011	0.871970145	MG_peak_cyr7_cyr7	638	648	+	CACCACACACA
MA0143.3	MA0143.3.Sox2	6.6929913	0.870981639	MG_peak_cyr7_cyr7	211	218	-	CCTGTGTT
MA0143.3	MA0143.3.Sox2	6.6929913	0.870981639	MG_peak_cyr7_cyr7	283	290	+	CCTTTCTT
MA1112.1	MA1112.1.NR4A1	8.033986	0.870814571	MG_peak_cyr7_cyr7	314	323	-	CAGAGGTCAA
MA0523.1	MA0523.1.TCF7L2	9.142496	0.868787943	MG_peak_cyr7_cyr7	309	322	-	AGAGGTCAAAGGCT
MA0700.1	MA0700.1.LHX2	5.8937044	0.861943033	MG_peak_cyr7_cyr7	441	450	-	CCTAATAAGC
MA0700.2	MA0700.2.LHX2	7.7870383	0.860258349	MG_peak_cyr7_cyr7	370	380	+	GTGCTATTAAA
MA0143.4	MA0143.4.SOX2	7.8890142	0.85873125	MG_peak_cyr7_cyr7	173	183	-	TGACAATAAAC
MA0143.3	MA0143.3.Sox2	5.848521	0.85600148	MG_peak_cyr7_cyr7	311	318	+	CCTTTGAC
MA0162.2	MA0162.2.EGR1	6.9526587	0.854637181	MG_peak_cyr7_cyr7	622	635	+	TCCCCACCTCTACT
MA0676.1	MA0676.1.Nr2e1	7.795617	0.853636753	MG_peak_cyr7_cyr7	222	230	-	AAAAGCCAG
MA0523.1	MA0523.1.TCF7L2	7.9025836	0.851651964	MG_peak_cyr7_cyr7	714	727	-	TGAAATGAAAGCCT
MA0143.3	MA0143.3.Sox2	5.581455	0.851263963	MG_peak_cyr7_cyr7	538	545	-	CCATTGGC
MA0868.2	MA0868.2.SOX8	7.5764728	0.847327829	MG_peak_cyr7_cyr7	175	184	-	CTGACAATAA
MA0700.2	MA0700.2.LHX2	7.1025195	0.845876938	MG_peak_cyr7_cyr7	477	487	+	CATCTATTAAC
MA0523.1	MA0523.1.TCF7L2	7.148848	0.841235102	MG_peak_cyr7_cyr7	72	85	-	AGACATAAGAGAAA
MA1112.2	MA1112.2.NR4A1	7.2079825	0.837824349	MG_peak_cyr7_cyr7	306	317	-	TCAAAGGCTAGA
MA0700.1	MA0700.1.LHX2	4.3757405	0.836329947	MG_peak_cyr7_cyr7	566	575	+	TCTAATTTTT
MA0700.1	MA0700.1.LHX2	4.121343	0.832037419	MG_peak_cyr7_cyr7	237	246	+	ACACATTAGT
MA1517.1	MA1517.1.KLF6	5.9651217	0.82888012	MG_peak_cyr7_cyr7	384	394	-	GCCCACCCCCT
MA0162.1	MA0162.1.Egr1	8.778788	0.827949032	MG_peak_cyr7_cyr7	50	60	-	AGTGGGGGAGG
MA0700.1	MA0700.1.LHX2	3.8041651	0.826685573	MG_peak_cyr7_cyr7	478	487	+	ATCTATTAAC
MA0700.1	MA0700.1.LHX2	3.6655517	0.824346704	MG_peak_cyr7_cyr7	696	705	+	GGTAATGGGG
MA0676.1	MA0676.1.Nr2e1	6.220617	0.821712269	MG_peak_cyr7_cyr7	438	446	-	ATAAGCCAG
MA0700.2	MA0700.2.LHX2	5.9201818	0.82103659	MG_peak_cyr7_cyr7	338	348	-	GAGCATTTAGA
MA1099.2	MA1099.2.HES1	3.1680658	0.820711552	MG_peak_cyr7_cyr7	674	683	-	GGCACTTGTT
MA0162.4	MA0162.4.EGR1	9.197544	0.820586863	MG_peak_cyr7_cyr7	385	398	-	GGCTGCCCACCCCC
MA0077.1	MA0077.1.SOX9	6.73035	0.820210751	MG_peak_cyr7_cyr7	537	545	-	CCATTGGCT
MA1112.1	MA1112.1.NR4A1	5.148209	0.818605479	MG_peak_cyr7_cyr7	501	510	+	AATAGGTCCC
MA1517.1	MA1517.1.KLF6	5.330431	0.81746998	MG_peak_cyr7_cyr7	386	396	-	CTGCCCACCCC
MA0700.1	MA0700.1.LHX2	3.2053204	0.816581075	MG_peak_cyr7_cyr7	538	547	+	GCCAATGGTA
MA0143.4	MA0143.4.SOX2	5.8839464	0.815572221	MG_peak_cyr7_cyr7	537	547	+	AGCCAATGGTA
MA0523.1	MA0523.1.TCF7L2	5.268885	0.815253426	MG_peak_cyr7_cyr7	420	433	-	GAATTTCAAGGGCT
MA0077.1	MA0077.1.SOX9	6.487877	0.813250085	MG_peak_cyr7_cyr7	685	693	+	CACTTGTTC
MA1112.2	MA1112.2.NR4A1	5.8640695	0.812735391	MG_peak_cyr7_cyr7	221	232	-	AAAAAAGCCAGC
MA0700.2	MA0700.2.LHX2	5.485791	0.811910254	MG_peak_cyr7_cyr7	696	706	-	ACCCCATTACC
MA0700.1	MA0700.1.LHX2	2.916078	0.811700599	MG_peak_cyr7_cyr7	498	507	-	ACCTATTGGG
MA0700.1	MA0700.1.LHX2	2.8111165	0.809929548	MG_peak_cyr7_cyr7	566	575	-	AAAAATTAGA
MA0077.1	MA0077.1.SOX9	6.370904	0.809892148	MG_peak_cyr7_cyr7	175	183	+	TTATTGTCA
MA0162.2	MA0162.2.EGR1	2.7644174	0.809784625	MG_peak_cyr7_cyr7	49	62	+	CCCTCCCCCACTTC
MA0700.1	MA0700.1.LHX2	2.7757158	0.809332222	MG_peak_cyr7_cyr7	237	246	-	ACTAATGTGT
MA1112.2	MA1112.2.NR4A1	5.5966473	0.807742997	MG_peak_cyr7_cyr7	167	178	+	TAAAAGGTTTAT
MA0676.1	MA0676.1.Nr2e1	5.4439306	0.80596922	MG_peak_cyr7_cyr7	705	713	-	AAGAGTTAC
MA0162.2	MA0162.2.EGR1	2.2156963	0.803908282	MG_peak_cyr7_cyr7	386	399	-	GGGCTGCCCACCCC
MA0077.1	MA0077.1.SOX9	6.146022	0.803436465	MG_peak_cyr7_cyr7	673	681	-	CACTTGTTT
MA0868.2	MA0868.2.SOX8	5.529465	0.803186892	MG_peak_cyr7_cyr7	685	694	-	CGAACAAGTG
MA0700.2	MA0700.2.LHX2	5.0237794	0.802203608	MG_peak_cyr7_cyr7	165	175	-	AACCTTTTATA
MA1099.1	MA1099.1.Hes1	5.1994257	0.801848112	MG_peak_cyr7_cyr7	674	683	-	GGCACTTGTT
MA0700.2	MA0700.2.LHX2	4.982019	0.801326241	MG_peak_cyr7_cyr7	566	576	-	TAAAAATTAGA
MA1112.2	MA1112.2.NR4A1	5.2185774	0.800684966	MG_peak_cyr7_cyr7	399	410	-	CTAAAGGGCCAG
MA0868.2	MA0868.2.SOX8	5.4105897	0.800623504	MG_peak_cyr7_cyr7	283	292	-	AAAAGAAAGG
MA0676.1	MA0676.1.Nr2e1	10.40172	0.906461184	MG_peak_cyr8_cyr8	349	357	-	TAAAGTCAG
MA0608.1	MA0608.1.Creb3l2	8.874972	0.892495167	MG_peak_cyr8_cyr8	58	66	-	TTCACGTCT
MA0608.1	MA0608.1.Creb3l2	8.646328	0.888590898	MG_peak_cyr8_cyr8	57	65	+	TAGACGTGA
MA0608.1	MA0608.1.Creb3l2	8.57366	0.887350038	MG_peak_cyr8_cyr8	292	300	+	GCCACGTAT
MA0077.1	MA0077.1.SOX9	8.932772	0.883435582	MG_peak_cyr8_cyr8	324	332	-	CTATGGTTC
MA0162.2	MA0162.2.EGR1	8.726191	0.873630223	MG_peak_cyr8_cyr8	276	289	-	GAACCTCCCTCGCC
MA0700.1	MA0700.1.LHX2	5.290508	0.851765105	MG_peak_cyr8_cyr8	168	177	-	CCTCATGAAA
MA0143.3	MA0143.3.Sox2	5.3652534	0.847428732	MG_peak_cyr8_cyr8	86	93	-	CGTTTGTG
MA0162.2	MA0162.2.EGR1	5.246221	0.836362664	MG_peak_cyr8_cyr8	266	279	-	CGCCATCCCCTGCA
MA0868.2	MA0868.2.SOX8	7.0500917	0.835977138	MG_peak_cyr8_cyr8	323	332	+	AGAACCATAG
MA1099.1	MA1099.1.Hes1	5.978015	0.828184796	MG_peak_cyr8_cyr8	292	301	+	GCCACGTATT
MA0523.1	MA0523.1.TCF7L2	6.069594	0.826319472	MG_peak_cyr8_cyr8	367	380	+	GTACTTTAAAGCAA
MA0162.2	MA0162.2.EGR1	4.046028	0.823509603	MG_peak_cyr8_cyr8	267	280	-	TCGCCATCCCCTGC
MA0700.1	MA0700.1.LHX2	3.5686204	0.822711153	MG_peak_cyr8_cyr8	310	319	-	TCCCATGAAG
MA0700.2	MA0700.2.LHX2	5.931463	0.821273599	MG_peak_cyr8_cyr8	124	134	-	ACACATTTAAA
MA0162.2	MA0162.2.EGR1	3.576883	0.818485452	MG_peak_cyr8_cyr8	239	252	+	CCTCCACGGCCTCA
MA0143.4	MA0143.4.SOX2	5.9038553	0.81600076	MG_peak_cyr8_cyr8	113	123	-	ACACAGTGATA
MA1112.2	MA1112.2.NR4A1	5.973996	0.814787567	MG_peak_cyr8_cyr8	348	359	-	TGTAAAGTCAGA
MA1099.1	MA1099.1.Hes1	5.5556593	0.813898126	MG_peak_cyr8_cyr8	162	171	+	AGCACATTTC
MA1112.1	MA1112.1.NR4A1	4.8136373	0.812552451	MG_peak_cyr8_cyr8	95	104	-	CTAAGATCAG
MA1112.1	MA1112.1.NR4A1	4.5635223	0.808027405	MG_peak_cyr8_cyr8	349	358	-	GTAAAGTCAG
MA0162.1	MA0162.1.Egr1	7.966609	0.807502705	MG_peak_cyr8_cyr8	276	286	+	GGCGAGGGAGG
MA0676.1	MA0676.1.Nr2e1	5.3349075	0.803759375	MG_peak_cyr8_cyr8	143	151	+	TTAAATCAT
MA0700.1	MA0700.1.LHX2	2.3445787	0.802057509	MG_peak_cyr8_cyr8	168	177	+	TTTCATGAGG
MA1099.2	MA1099.2.HES1	1.9531662	0.801425804	MG_peak_cyr8_cyr8	292	301	-	AATACGTGGC
MA0700.1	MA0700.1.LHX2	2.243364	0.800349682	MG_peak_cyr8_cyr8	77	86	+	TGAAATTATC
MA1112.1	MA1112.1.NR4A1	14.510072	0.987979046	MG_peak_cyr9_cyr9	168	177	-	GAAAGGTCAA
MA1112.2	MA1112.2.NR4A1	14.78704	0.979314637	MG_peak_cyr9_cyr9	167	178	-	GGAAAGGTCAAG
MA0143.3	MA0143.3.Sox2	12.63835	0.976447091	MG_peak_cyr9_cyr9	516	523	-	CCTTTGTG
MA1099.2	MA1099.2.HES1	10.94305	0.944134426	MG_peak_cyr9_cyr9	156	165	-	AGCACGTGGG
MA0676.1	MA0676.1.Nr2e1	12.257131	0.944069449	MG_peak_cyr9_cyr9	341	349	+	TGAAGTCAA
MA0676.1	MA0676.1.Nr2e1	11.259762	0.923853271	MG_peak_cyr9_cyr9	168	176	-	AAAGGTCAA
MA1099.1	MA1099.1.Hes1	8.701907	0.920323609	MG_peak_cyr9_cyr9	156	165	+	CCCACGTGCT
MA1099.1	MA1099.1.Hes1	7.672388	0.885498932	MG_peak_cyr9_cyr9	156	165	-	AGCACGTGGG
MA1099.2	MA1099.2.HES1	6.946233	0.88068752	MG_peak_cyr9_cyr9	156	165	+	CCCACGTGCT
MA0700.1	MA0700.1.LHX2	6.902588	0.878966245	MG_peak_cyr9_cyr9	33	42	+	ACCCATTATA
MA0162.2	MA0162.2.EGR1	8.573734	0.871997544	MG_peak_cyr9_cyr9	102	115	-	CCTCCTCCCTCGGT
MA0143.3	MA0143.3.Sox2	6.425925	0.866244113	MG_peak_cyr9_cyr9	385	392	-	CCATTGCT
MA0143.4	MA0143.4.SOX2	8.142729	0.864192449	MG_peak_cyr9_cyr9	515	525	+	GCACAAAGGAG
MA0868.2	MA0868.2.SOX8	8.143482	0.859554617	MG_peak_cyr9_cyr9	472	481	+	CCAACAATTC
MA0143.4	MA0143.4.SOX2	7.9050293	0.859075973	MG_peak_cyr9_cyr9	313	323	-	TCACAGTGGAA
MA0700.2	MA0700.2.LHX2	7.5846057	0.856005336	MG_peak_cyr9_cyr9	32	42	+	TACCCATTATA
MA0143.3	MA0143.3.Sox2	5.848521	0.85600148	MG_peak_cyr9_cyr9	523	530	-	CCTTTCTC
MA0143.4	MA0143.4.SOX2	7.670566	0.854029159	MG_peak_cyr9_cyr9	33	43	-	CTATAATGGGT
MA0077.1	MA0077.1.SOX9	7.8403983	0.852076863	MG_peak_cyr9_cyr9	384	392	-	CCATTGCTT
MA0523.1	MA0523.1.TCF7L2	7.6006193	0.847478723	MG_peak_cyr9_cyr9	242	255	+	AGAGATCAGAAGAG
MA0143.3	MA0143.3.Sox2	5.3652534	0.847428732	MG_peak_cyr9_cyr9	279	286	+	CCTCTGTG
MA0700.1	MA0700.1.LHX2	4.948916	0.846001318	MG_peak_cyr9_cyr9	327	336	+	GGCAATGAAG
MA0700.1	MA0700.1.LHX2	4.873621	0.844730842	MG_peak_cyr9_cyr9	385	394	-	GCCCATTGCT
MA0143.3	MA0143.3.Sox2	5.098187	0.842691207	MG_peak_cyr9_cyr9	315	322	+	CCACTGTG
MA0868.2	MA0868.2.SOX8	7.158829	0.838321913	MG_peak_cyr9_cyr9	514	523	+	TGCACAAAGG
MA0162.2	MA0162.2.EGR1	4.947949	0.833168419	MG_peak_cyr9_cyr9	285	298	-	CTTCCTCTCTCTCA
MA0700.1	MA0700.1.LHX2	4.0694094	0.831161124	MG_peak_cyr9_cyr9	210	219	-	TCCCATGAAC
MA0162.2	MA0162.2.EGR1	4.737204	0.830911518	MG_peak_cyr9_cyr9	373	386	-	CTTCCACCCCAGTC
MA0676.1	MA0676.1.Nr2e1	6.606185	0.829527546	MG_peak_cyr9_cyr9	528	536	+	AGGGGTCAA
MA0700.1	MA0700.1.LHX2	3.939873	0.828975415	MG_peak_cyr9_cyr9	327	336	-	CTTCATTGCC
MA0700.1	MA0700.1.LHX2	3.7955213	0.826539723	MG_peak_cyr9_cyr9	546	555	-	GCTCATAAAC
MA0162.2	MA0162.2.EGR1	3.9955344	0.822968857	MG_peak_cyr9_cyr9	273	286	+	ACCCCTCCTCTGTG
MA0077.1	MA0077.1.SOX9	6.8040085	0.822325262	MG_peak_cyr9_cyr9	473	481	-	GAATTGTTG
MA0523.1	MA0523.1.TCF7L2	5.7781878	0.822292148	MG_peak_cyr9_cyr9	132	145	-	GTGCATGAAAAAAT
MA0077.1	MA0077.1.SOX9	6.64741	0.817829793	MG_peak_cyr9_cyr9	515	523	-	CCTTTGTGC
MA1112.2	MA1112.2.NR4A1	6.134536	0.817784615	MG_peak_cyr9_cyr9	51	62	+	GGAAAGGGCTTA
MA0143.2	MA0143.2.Sox2	10.325777	0.817650123	MG_peak_cyr9_cyr9	178	192	+	CCCTTCTCATGCCAA
MA0143.1	MA0143.1.Sox2	10.371568	0.817649546	MG_peak_cyr9_cyr9	178	192	+	CCCTTCTCATGCCAA
MA0162.2	MA0162.2.EGR1	3.3360758	0.815906608	MG_peak_cyr9_cyr9	177	190	+	CCCCTTCTCATGCC
MA0523.1	MA0523.1.TCF7L2	5.2417912	0.81487898	MG_peak_cyr9_cyr9	426	439	-	TGGCTGCAAAGGCA
MA0676.1	MA0676.1.Nr2e1	5.693394	0.811025724	MG_peak_cyr9_cyr9	94	102	-	TTATGTCAA
MA0523.1	MA0523.1.TCF7L2	4.9591584	0.810972906	MG_peak_cyr9_cyr9	394	407	+	CTACATGACAGACA
MA0143.4	MA0143.4.SOX2	5.628972	0.810083905	MG_peak_cyr9_cyr9	128	138	-	AAAAAATGATC
MA0143.4	MA0143.4.SOX2	5.617078	0.809827883	MG_peak_cyr9_cyr9	384	394	+	AAGCAATGGGC
MA0700.1	MA0700.1.LHX2	2.6022487	0.806405255	MG_peak_cyr9_cyr9	385	394	+	AGCAATGGGC
MA0700.2	MA0700.2.LHX2	5.154586	0.804951788	MG_peak_cyr9_cyr9	6	16	-	TAGCAATTTTA
MA0162.2	MA0162.2.EGR1	2.2472765	0.80424648	MG_peak_cyr9_cyr9	434	447	+	CAGCCACCGCTGGG
MA0162.2	MA0162.2.EGR1	2.2419856	0.804189818	MG_peak_cyr9_cyr9	281	294	-	CTCTCTCTCACAGA
MA0143.3	MA0143.3.Sox2	13.121617	0.985019838	MG_peak_hes1-1_hes1-1	425	432	+	CCTTTGTC
MA1517.1	MA1517.1.KLF6	14.231674	0.977491891	MG_peak_hes1-1_hes1-1	368	378	+	CACCACACCCA
MA0143.4	MA0143.4.SOX2	9.5903	0.895351369	MG_peak_hes1-1_hes1-1	319	329	+	ACACAATGTCC
MA1099.2	MA1099.2.HES1	7.759759	0.893601724	MG_peak_hes1-1_hes1-1	203	212	+	GGCATGCGCC
MA1099.1	MA1099.1.Hes1	7.7460694	0.887991289	MG_peak_hes1-1_hes1-1	203	212	+	GGCATGCGCC
MA0868.2	MA0868.2.SOX8	9.23125	0.883010848	MG_peak_hes1-1_hes1-1	425	434	-	AGGACAAAGG
MA1112.1	MA1112.1.NR4A1	8.279495	0.875256289	MG_peak_hes1-1_hes1-1	445	454	-	GAGAGGTCAC
MA0143.4	MA0143.4.SOX2	8.476487	0.871376588	MG_peak_hes1-1_hes1-1	423	433	-	GGACAAAGGGA
MA1112.2	MA1112.2.NR4A1	8.898233	0.869378944	MG_peak_hes1-1_hes1-1	444	455	-	CGAGAGGTCACG
MA1099.2	MA1099.2.HES1	6.0581465	0.866589722	MG_peak_hes1-1_hes1-1	203	212	-	GGCGCATGCC
MA0162.2	MA0162.2.EGR1	7.6995993	0.86263629	MG_peak_hes1-1_hes1-1	369	382	+	ACCACACCCACAGA
MA0143.4	MA0143.4.SOX2	7.559951	0.851648169	MG_peak_hes1-1_hes1-1	534	544	-	ACAGAATGGAA
MA0143.3	MA0143.3.Sox2	5.3652534	0.847428732	MG_peak_hes1-1_hes1-1	1	8	+	CCTTTGAG
MA0143.3	MA0143.3.Sox2	5.3652534	0.847428732	MG_peak_hes1-1_hes1-1	290	297	-	CTTTTGTG
MA0143.3	MA0143.3.Sox2	5.3652534	0.847428732	MG_peak_hes1-1_hes1-1	577	584	-	CCTGTGTG
MA0162.2	MA0162.2.EGR1	6.049824	0.844968581	MG_peak_hes1-1_hes1-1	137	150	+	CAACCTCCTCCAGG
MA0162.2	MA0162.2.EGR1	5.85238	0.842854116	MG_peak_hes1-1_hes1-1	367	380	+	CCACCACACCCACA
MA0143.3	MA0143.3.Sox2	5.098187	0.842691207	MG_peak_hes1-1_hes1-1	320	327	-	ACATTGTG
MA0143.3	MA0143.3.Sox2	5.098187	0.842691207	MG_peak_hes1-1_hes1-1	536	543	+	CCATTCTG
MA0523.1	MA0523.1.TCF7L2	7.049251	0.839858641	MG_peak_hes1-1_hes1-1	381	394	+	GAAGTTGAAGGGAT
MA0162.1	MA0162.1.Egr1	9.191848	0.838347685	MG_peak_hes1-1_hes1-1	372	382	-	TCTGTGGGTGT
MA0676.1	MA0676.1.Nr2e1	6.952971	0.836556729	MG_peak_hes1-1_hes1-1	445	453	-	AGAGGTCAC
MA1112.2	MA1112.2.NR4A1	7.0965395	0.835743865	MG_peak_hes1-1_hes1-1	542	553	-	TCAAATCTCACA
MA0868.2	MA0868.2.SOX8	7.0136437	0.835191186	MG_peak_hes1-1_hes1-1	318	327	+	CACACAATGT
MA0162.2	MA0162.2.EGR1	5.079492	0.834577136	MG_peak_hes1-1_hes1-1	134	147	+	TGGCAACCTCCTCC
MA0700.2	MA0700.2.LHX2	6.536514	0.83398543	MG_peak_hes1-1_hes1-1	55	65	-	AACCAAGTACC
MA1099.1	MA1099.1.Hes1	6.044311	0.830427339	MG_peak_hes1-1_hes1-1	203	212	-	GGCGCATGCC
MA0608.1	MA0608.1.Creb3l2	5.145376	0.828809597	MG_peak_hes1-1_hes1-1	441	449	-	GTCACGGGA
MA0162.4	MA0162.4.EGR1	9.644126	0.82839651	MG_peak_hes1-1_hes1-1	370	383	+	CCACACCCACAGAA
MA1112.1	MA1112.1.NR4A1	5.608653	0.82693577	MG_peak_hes1-1_hes1-1	185	194	+	GTGAGGTCAG
MA0077.1	MA0077.1.SOX9	6.8138137	0.822606739	MG_peak_hes1-1_hes1-1	425	433	+	CCTTTGTCC
MA0162.2	MA0162.2.EGR1	3.879985	0.821731421	MG_peak_hes1-1_hes1-1	499	512	+	TCTCCACCCCATTC
MA0143.2	MA0143.2.Sox2	10.425323	0.819261989	MG_peak_hes1-1_hes1-1	425	439	+	CCTTTGTCCTGAACC
MA0143.1	MA0143.1.Sox2	10.41515	0.818360527	MG_peak_hes1-1_hes1-1	425	439	+	CCTTTGTCCTGAACC
MA0676.1	MA0676.1.Nr2e1	6.0010166	0.81726108	MG_peak_hes1-1_hes1-1	117	125	+	GCAAGTCAC
MA0700.1	MA0700.1.LHX2	3.2183251	0.816800509	MG_peak_hes1-1_hes1-1	229	238	+	GCTCATTTTC
MA0523.1	MA0523.1.TCF7L2	5.218771	0.814560833	MG_peak_hes1-1_hes1-1	389	402	+	AGGGATGACAGAGA
MA0077.1	MA0077.1.SOX9	6.406817	0.8109231	MG_peak_hes1-1_hes1-1	319	327	-	ACATTGTGT
MA0523.1	MA0523.1.TCF7L2	4.9379807	0.810680222	MG_peak_hes1-1_hes1-1	398	411	+	AGAGATTAAAGTTT
MA0523.1	MA0523.1.TCF7L2	4.6588497	0.806822545	MG_peak_hes1-1_hes1-1	545	558	-	ATAGATCAAATCTC
MA0676.1	MA0676.1.Nr2e1	5.343548	0.803934509	MG_peak_hes1-1_hes1-1	186	194	+	TGAGGTCAG
MA0162.2	MA0162.2.EGR1	2.149331	0.803197566	MG_peak_hes1-1_hes1-1	463	476	+	CTTCCCCCCATGCG
MA0523.1	MA0523.1.TCF7L2	4.22583	0.800838078	MG_peak_hes1-1_hes1-1	518	531	+	CGCCATGAAAACCC
MA0523.1	MA0523.1.TCF7L2	4.201027	0.800495291	MG_peak_hes1-1_hes1-1	423	436	-	TCAGGACAAAGGGA
MA0676.1	MA0676.1.Nr2e1	5.1725836	0.800469148	MG_peak_hes1-1_hes1-1	550	558	-	ATAGATCAA
MA0143.3	MA0143.3.Sox2	13.699021	0.99526248	MG_peak_hes1-10_hes1-10	235	242	-	CCATTGTT
MA0077.1	MA0077.1.SOX9	12.65141	0.990186387	MG_peak_hes1-10_hes1-10	234	242	-	CCATTGTTT
MA0143.3	MA0143.3.Sox2	13.121617	0.985019838	MG_peak_hes1-10_hes1-10	373	380	-	CCTTTGTC
MA0143.4	MA0143.4.SOX2	13.206479	0.97318953	MG_peak_hes1-10_hes1-10	234	244	+	AAACAATGGTG
MA0868.2	MA0868.2.SOX8	12.6725855	0.957218575	MG_peak_hes1-10_hes1-10	233	242	+	CAAACAATGG
MA0700.1	MA0700.1.LHX2	8.60392	0.907673361	MG_peak_hes1-10_hes1-10	102	111	-	TCTCATTAAA
MA0523.1	MA0523.1.TCF7L2	9.732379	0.876940309	MG_peak_hes1-10_hes1-10	397	410	-	TCTGATCAAAGCTG
MA0077.1	MA0077.1.SOX9	8.521356	0.871625078	MG_peak_hes1-10_hes1-10	299	307	-	CCAGTGTTT
MA0143.3	MA0143.3.Sox2	6.6929913	0.870981639	MG_peak_hes1-10_hes1-10	156	163	+	CCTTAGTT
MA0143.3	MA0143.3.Sox2	6.425925	0.866244113	MG_peak_hes1-10_hes1-10	300	307	-	CCAGTGTT
MA0143.4	MA0143.4.SOX2	8.2218275	0.865895046	MG_peak_hes1-10_hes1-10	372	382	+	CGACAAAGGAA
MA0676.1	MA0676.1.Nr2e1	8.350812	0.864890281	MG_peak_hes1-10_hes1-10	63	71	+	CAAAATCAA
MA0143.4	MA0143.4.SOX2	7.3732033	0.847628433	MG_peak_hes1-10_hes1-10	299	309	+	AAACACTGGCG
MA0700.2	MA0700.2.LHX2	7.0516477	0.844808145	MG_peak_hes1-10_hes1-10	77	87	+	TCCCAAATATT
MA0700.1	MA0700.1.LHX2	4.682876	0.841512343	MG_peak_hes1-10_hes1-10	102	111	+	TTTAATGAGA
MA0700.2	MA0700.2.LHX2	6.8405304	0.840372672	MG_peak_hes1-10_hes1-10	266	276	-	CGTCTATTAAT
MA0868.2	MA0868.2.SOX8	7.235398	0.839973011	MG_peak_hes1-10_hes1-10	298	307	+	GAAACACTGG
MA0700.2	MA0700.2.LHX2	6.7006435	0.837433717	MG_peak_hes1-10_hes1-10	82	92	-	ATTCAAATATT
MA1517.1	MA1517.1.KLF6	6.434282	0.837314435	MG_peak_hes1-10_hes1-10	137	147	+	GTTAACGCCCC
MA0700.2	MA0700.2.LHX2	6.645411	0.836273308	MG_peak_hes1-10_hes1-10	132	142	+	CACCAGTTAAC
MA0523.1	MA0523.1.TCF7L2	6.2345705	0.8285995	MG_peak_hes1-10_hes1-10	120	133	+	AACTTTGAAAGACA
MA0700.1	MA0700.1.LHX2	3.8213553	0.826975629	MG_peak_hes1-10_hes1-10	133	142	+	ACCAGTTAAC
MA0700.1	MA0700.1.LHX2	3.8101647	0.826786806	MG_peak_hes1-10_hes1-10	98	107	+	GCTATTTAAT
MA1099.2	MA1099.2.HES1	3.1777654	0.820865527	MG_peak_hes1-10_hes1-10	366	375	-	GTCGCGTTTT
MA0162.2	MA0162.2.EGR1	3.4670308	0.817309026	MG_peak_hes1-10_hes1-10	192	205	+	CCTCCACTCCCAAC
MA0700.1	MA0700.1.LHX2	3.2441487	0.817236239	MG_peak_hes1-10_hes1-10	266	275	-	GTCTATTAAT
MA0868.2	MA0868.2.SOX8	6.037168	0.814134814	MG_peak_hes1-10_hes1-10	371	380	+	GCGACAAAGG
MA1517.1	MA1517.1.KLF6	5.064572	0.812690504	MG_peak_hes1-10_hes1-10	193	203	+	CTCCACTCCCA
MA0162.2	MA0162.2.EGR1	2.960392	0.811883349	MG_peak_hes1-10_hes1-10	184	197	+	TCTCCACCCCTCCA
MA0523.1	MA0523.1.TCF7L2	4.8834743	0.809926928	MG_peak_hes1-10_hes1-10	63	76	+	CAAAATCAAACAGT
MA0676.1	MA0676.1.Nr2e1	5.61925	0.809522854	MG_peak_hes1-10_hes1-10	342	350	+	GAAAGTCTA
MA0700.1	MA0700.1.LHX2	2.7779377	0.809369711	MG_peak_hes1-10_hes1-10	223	232	+	CCAAATGAAG
MA0162.2	MA0162.2.EGR1	2.4567904	0.806490198	MG_peak_hes1-10_hes1-10	186	199	+	TCCACCCCTCCACT
MA0523.1	MA0523.1.TCF7L2	4.6147027	0.80621242	MG_peak_hes1-10_hes1-10	279	292	-	TGAAATAAAAAGGA
MA0523.1	MA0523.1.TCF7L2	4.6092157	0.806136588	MG_peak_hes1-10_hes1-10	56	69	-	GATTTTGAAAGTGC
MA0700.2	MA0700.2.LHX2	5.1961713	0.805825478	MG_peak_hes1-10_hes1-10	97	107	+	AGCTATTTAAT
MA0077.1	MA0077.1.SOX9	6.213981	0.805387371	MG_peak_hes1-10_hes1-10	156	164	+	CCTTAGTTT
[truncated: 5,635 more rows]
