# Supplementary material for: Identification of cis-regulatory modules for adeno-associated virus-based cell-type-specific targeting in the retina and brain
Source: J Biol Chem. 2022 Feb 9;298(4):101674. doi: 10.1016/j.jbc.2022.101674 (PMC8980332; doi:10.1016/j.jbc.2022.101674)
Supplement: Supplemental File 2 [file mmc2.zip › Supplementary File 2/Peaks-manually_picked_SW.txt]

>Apoe-1
CTAACTGGCACAACCCCCCTTCCCCCGTTTTTAGGTCTTGTGGGGCCTCCTAGGCC
CCTGCAGGCCCTAAACTTGCCTCCCTGCCCCCTCCTTCCACAACATCCTTTCTCTC
AGGCTAGAGTCCAAGGCCCTTCTCCCCCCCTCCCCCAGAGCTGTCATTGACCGAC
AGTGACCCCCTGGCAGCTGGTGGCTAAGGGGCCCAGACTCTAGGTTGGCTGGCCT
GGTGCCCCTGCAACCCACGTGTCAGTTGGGGCGGGGGTGGGGGTGGGGACGAC
GACAACAGGGGGATGGTTGTGAAAGGGGTGGAACAGATTCTCGACCCTGGCTGGG
TTGCGACATCTCTGGGGCCAACTCGGCGCTAGCTAGCTTCCAGTCCCTGTGGGCA
CCAGGCCTGACCCTTTTGCTTCTTGAAAGGAGTCCTGCTCAGTCCTCAAGCGCCCA
TCTGAATAATGTAACAGATTTCCCCCTTACTCTGCCCAGTGCTTGGTGCTTCCAGTG
TCATCCTACTCTTAGCAACAAGGGCTTCCTGTGCCACAGGTAGGGTACGGGAAGCAt
CACAGCTAAGGTTCTAAAACTGCTAGTCATTCAGTTCTTTTTTTTTTTTTTTTTTTCCT
TCTTGTTTTCCTCTGTGTAGCCCTGGCTGTCC

>slc-1
CACAAACTATGCTCATTTGCTTTTGCAGACAAGTAATTTATGCAGATGCTGGTTTTGTGACTTG
AAGCCATGACAAGGTTCTGATCTATGTCACACAGCACTTCCTGCACACAGACCGCATACTTCC
CATCTCTAACACTAGGAGACACTAGACTCTTCCTTGTTGCTGTGTTTGTACTGGAAGGTAGGT
GGCACTCTCTCCAGGGCTAAGCTAATTGATGTCTGATTACCTCATAGGCCTCATTGCAAGTCA
ATCTTTGCAAAAGCAGATCTGTCAGGCAAAAGCTACGTCAACGGTCTACTCAGCAGGTGTTTG
GAAGGCTGGAGAGCCAGGCTT

>slc-2
AAAAATGGCTCACTTCCCCCTCTGAGACCCTAAAGGTGTGGGTGTTTGTTTCCATCTGTGAGT
AAGCAACTGATGCTGGAGGAGACAGGCTGTGTGTGCTCTGAACCAATCCAGTCTGGATCCTT
TCTACCTAGTGATGATGTCAGATCCCACCAGCTAAGGGCTCAGTCCCAGGACTGGCCCCACT
CCAGATGCCAGTTTCAAGCCCGAGTTTCTAATCCATCAGCTACAAATTAGGATTCCCTGACCC
CATTCTTGAACTAGATTAACTTGCATGACTGGACCACACAGCTCAAGGAAGTACATTTGCTAG
TTTAAAATAGAGTGTTACAAAGAATGACGAGGAAGAGGTGCATAGGATGAAGTGAGGAGGAG
AAGGAGAAGGGAGA

>slc-3
CTTTCTCCCCTTGAAAGTTACTGAGAGCTGGCTACTATGTTGTAGTGTAAATGTAGCTCCCAA
ACTCTGAGGACTCGTAGTCCTAGGTACTGAGGGAGACCAAATGGCGGTGGTGGTGCTGGGG
AGAGCGTGTTCACCCATGCGTGTGCGTGCCCGCTCTAGTTGGGGCTGCGATGCCAAAATATT
TCTTCGCGTCCAAAAAGGCCTGTCAGAGAGGCGAACTAACTGGCAAACAGAAAACTTCCGTG
TCATGCTTACTGTTCTCACGGCAGGCTGACACAGTCATGTATCCTAGGGCGGATTGCATGCC
ACAGCTTTAAGCGGACATTCCACCAATATTAACTAAAAGATTGAGTCAGTGAATCTTTCCAGG
AAAGCACTACAAAGCTTTCT

>slc-4
GGACTGGATTCAACACCCTCTTAATAGCTACTCTGCATTGTCAAAGTCCCCACTGAATGCGCT
TGGAATCCGGCGTGTTACTCCCGACTCAGTGTGACCACCGCAGAGGCAGAGTGAACTATTAA
TATTTCTACTGAGGAAGCACACAGCTATATTCATCCCTTTTTAGCCATCACTTCCTACTGTTGG
TTCGTATTAAAGCTTTTAGTCCCAGGAGCTGCGGCCAAGCTCAGTGGCTCCCATCCTGTAATT
GCGCAACTGCCTTTTGAATCTAAAAGTAGAAGCGAACATCCCTCGCCTGCTGCACTTGGTCC
TGTTGGTCTCCATCCAGCATTGCAGCCTATTGAAGCAGATTTCATTGTGAGTGCAGGCAGTG
CTGTGAAAGCCTATGGGGGAGGGGGCCTGTGGCATCTGAGACACCAGCAAGTGCTTCCCAT
GTCTTCAAGTTGTTGATGAAATAAGGAACAGGATGGGTTTTTTTTTTTTC

>slc-5
TAGCTATTCAGGCAGTGAGATCCCTGAGAGCCCACGCTTCCCCTCTCTCAGCTCTGGTCCTA
ATCCAGCCTGGTAATTCTGGGGATGCTGTTTACTCTGGAGCCTACTCCAGGGACTTCCTGTC
ACTCTTAGCAAGGTCACCGGAAATGGTCTCAGGGGGCAACTCTGAGATTCTCCTCTCAGAG
GCTCCCAGCTGCGGGTGCGAGACCCCCTGTGAGGTGATTTAGATACCCATTTACCCTTCAC
ATTAGCATCCTTCCTCACAGTGTTGGAATGCACCACACAATATGCTTTTCTGAAGAGGAACC
GGAGAGTAATTCATCTTCTTTATGTGTGCTAAGCAGAGCAAAGGGAGAGGCGAGTGGACCC
GCGACAGGCAGGGGAATAGTGATTAGTAACAGCTGACGGCCTCAGACCAAGACCCTTTCTT
TGGTTACCTCACTGTAACAGGCCAGCACAAAGGGATCACTGTCTCCCTGCCAAGATTTAGAA
AAGCCAGGGCCATGGAAAATAGCAGGAAAAAAAAGACAAGTGTGTGCTGGGTAGAGGGGAC
AGTAGGGTGACCAGAGAAGAGACTCTTGATCATACCTGGAGAGCTGCCTTTGAAAATAATCC
TCTGTCTTGTGTGAAGATGTGCCTTCCCCTGCAGGG

>slc-6
TCATTATAGAAGCTTCCTCTTGCAGTAGATGTGAATCAACACAGAGACTCATACGCTAGACAA
TGCTCGGAGTTAAGAGTCTTTGTTGCCAGGACAGCCAGAGCTATACAGAGAAACCCTGTCTC
GAAAAACCAAAAAAAAAAAAGTCTTTGTTGCAGCCCTCAGCCCTCCCCCTCCCCCTCCCCCT
CAGGGTTCAGGGATTGATGGGAAAGAGACAGCAGAAGGACCCAGAGGTGCTGGATGACCC
AGTGAGAGAGGATCCTCCAGTCACCGTGGGACTAGTAATGCACATATAGATTCACAGAGAC
CAGGACAGCATGCACTAGGCCTGTTCCAACTAGATAAGATCCCACTCCAGGACAGGCCTCA
TGCCCAGGAGTAAACAAAGGCCAACAGAGAATGGATCCCACTGCCAATTGTTACAGTGCATT
CTGGGGATCCAAATTTGGATCCCCATCGCTATGCTTGCTCCAAGCTTTCTTTCTTAGTAAGTC
ATTTCCCCCAGAATGTATTCTCTCCCTCTCCCTCTCCCTCTCCCTCCCCCTCTCCCTCTCCCT
CTCCCTCCCCCTCTCCCTCTCCCTCCCCTCCCCCCTCTCTCTCTGGGACAGGATCTCACTAT
GTAGCTATAGCTGACCCAGAACATACCATGAAGCCCAAGCTGGCTTGCAGTCATGACAACC
CTTCTCTCTCAGCCTCTTGAGATTGTGGGCTCTGAGCCATTCGAGAAAGTTAAATCATCTCCA
CAAAGACTTTGTAGCTTTCTCTGCCAGCCCAATTACAAGTATTTTCATGCTAGCCAAAATCTC
CTTCCTAATGATGGCTGATCATATCGAAGAACCTGTCACTTTGTTATTCTGGAATGTCTTTTA
GCTCTGCAAGGTTATACACTTGAAGGCAATTGGCAAATAATACTTTGCTGATTGTGACGGCA
TAAAATTTGTCGGGGGAAAATAGATTTTTTAAAAAAAATTT

>slc-7
TATAGGAAAACTGATAAAAATTAAGAAAAATGCAAACGTGCTAAATTTTATATTATCAAACATG
AGTCATTCTACTGAAGTCTTCCTAAGGATGGCCTACCCTCTGCAAGCTCTATTTAGGAAACTT
GTCTGTAGGTGACTGCCCCCTGCTGGTAGCCAGCGAGATTAAAGGCTATACAGCTAGAACT
TCAAGCTGGAGGTTTTGTGATATTGCTCACCAGTTCTTTTATTACGAAGCTTGAAGGAGAATA
GTCTCCCATAAGTGGTTATTAGTAACCGGGGCTGCTTTGAAATGCC

>slc-8
aatACCCCCCACCTTTAGGCACAGTGGATGTTCTCATCACTTCTTAGGACACAACTCACCCGT
TCCCTTCCCTCCCCGTTCCCTTTTTGTGGGCTTATTCATTCAGAGTGTGCCCCAGTCGTAGC
ACTCAGCTGCCCTGGCCCCGAGAGAAGGCCACACAGAGCTAGGCATTGTTGATCCAGATCT
GGGACCACCCGGGTGGGAGCAGTGGAAACACAACCTAGTAACACAGAGGCCTCATGACTG
ACAGCAGCTTCGGGTCAAGTGCCCTGCAGGCTGCCCGGAAAGAGGCCCTGCATTCCGGGG
GCCCCATCGGGGTCTCCTCCACAAAGCCCCATCCAGAGGGAAACAAACCCTCCCTCCAAGC
TCCCTTCAGACTCTATGCTAGAATCCCTGTGCTAGAATCCCGTCCACCTCCCTTGAATACAG
GAAAAGGAAAACAAGGACCTTAACTTCTGAGGGCCTAGAAACTTAAAGAAAATGTGGTGTGT
GTGTGTGTGTGTGTGT

>slc-9
AAGTTCACTTTTCATTCGGGCTTCTGAGCTGTTTCTCGTTCCACAGCCCTCCTGGAGCCCATC
ATTGAGGAGTTTCTAGAGAATGTTGGGTGGTTTATACGGTGTGGGCCGCTCTGGGTCGGGAG
GTCCTTGCCACAGGGTGGCAGCAGTATCCCAGGCTTAGAGTGGCCTCCTCTCTGGGCTGCT
TTAGTAGCAAATCTCCTGGTTCCCACCAGGGAAGGTTTGACTGGCTTTTCCATTTCCCCTTGG
CTGGGAGGTGGGGGTGGGGGACAGCAGTGGGAAGGGGGCCGGCAGAGGGGGAGGTCACT
GGCACACAGAGGGACAGTTTTGTTCCCTGGGAGACTCTGGGAGAGGAAGCTGGGTGGTCTC
CCCGGAGTGTCGAATTATGCGCTTCACAAAACCACCATGCAGCGCAGGGCTGCTGAGAGAG
AGCCAGCACTGACAAAAGCATCGCAGACACTGGCAGGGGAATCTGCTCTGCCCCGGTGCAG
CGCCCGGAGCCCCTCCAGAAGAGCTCTGTCAGATTTCGGAGAGTCTGGTTTCCAGCCTCCCT
CCCAGAAGACAGCAGTTCTTGCAGCTTCTC

>slc-10
ATTACAAAGGAATCCCATTTGCTAAATTCCCTCATTTCCCTTCTTTCTTATCATAAGCCAGACC
GCAGGGTTCTTATGCAAAAGGAGAAGTGGGCAATGCCAAACCCAGTCTTGCCAGCTGTGGG
CACGGCTGGAGAAAGAAAGGCTGACATAAGGGGAGTCGCTGAAGATACGGTCTACCCCGAC
CTCATTTCCTGATTGCCTTTTGCGCCCTGACCAGCAGAGGGCATAACTGGCACATCTGAACTT
TTCTTATTCCTGTGAAATGCGAAGGACAGGTTGAGAAACTGGAAGTCTCATGGGGCCCTGTG
TCGATAGGTCAGCGGGAGCAGATTGAAGAATGTAGAGGGGAGAAGAGGGGGCGGGGACAC
CAAGAGACACAGGGTGCCAACCATCTTAATAGGAAGCGGCTGCGTTACCCGGGAGGGATTG
CACACCGGAGGATAAGCAGATGAGTTACATATCGTCTTAGTCCCACTACAATCACATGCCCTG
CACTGGGGCATAAGGCGCAAGAATTTACTTTCCCACAATGCTACTGGCTAGAGAAATGAAGA
TAAAGGTTCTGTGGTTAGGTGAGGAATTCGTTTTCTGGATC

>slc-11
TTTGTGTCCCTGTTTTCTTGTGATGTATTTCTGCATAATCTTCCTCACCAGAGCATTGACTCC
CTGGACCTGTCTTGCTTTTATTACTAAATTACCCACTTCCACAGACTGATGTGGCTTTAGAGC
CAGGGAGCACAATGGTGATGATTTGCTGCCATCCTGTGGTGGCACTGCTTCCTCTGCAGAC
ACAGCCATGGGTGACGAAACTCAGGAGGGCAACACTTTAGCGTGGACACGTGTGCTAACTG
TGGGAAACGTCTGTTGGGCTCCTGAGCTTTCGGAAGTGGTGTAACCACACAGAGTCCTGCG
CCCAGACTGGTGT

>slc12
ATACTATAGATTGTTTTTTCTCATTGTGATGTCTCAGGAACACAGGACAGGAGATGATCCTGA
CTCTAAGTGGCATTGCTGAGTCCAGCTGCATGAAGAAGCTAGGTACTCTTGGAGGAGGAGG
AGGGACATAGAGAATTCTGTTGCCAAGGGGGTTCCCTGGGCCTGTGCTTTCCTTTCCACAG
CCACCAGATGTCAGTGCTGACAGGAGTTGCTCCAGGGTGTTAGTTCCAGAATGCACTCAGG
TCCTCATTGAGCAGATAAAGCAAGCCTCTTTCTTACAGGTGACCATATTCAAATTTGTCAGAG
TGTGTGATGCTTTTCTGGGCAATAGACCAGAAGACCACA

>slc13
TCTCTGCAGTAAAACAGATACCGGTGAGTAAAAGTAAGAGACAGCCAGGTGCTGAGCTGTG
AACTCAACTTCTCCTGGTAGGTTTGGTATTAGTCATCATTGTCAATGCCTGATCACTTGAGAG
AGCAAAAGTACCACGGCTCTACACTGAATTCCCCAGCCCCCCCCCTCCCCCCCCAGACGGT
CTGCCAGAGCCAGCCTTTGGGATGGAGACAACTGATGCTGGGTTTGGTCTTTTTCTCCTTCC
TGGACTGTGCTTTACCTTGGCTTGTACATAGCATTCTCCAAAATTCTGCTTCATAGGTAAAGT
TCCGAAGGCTGTTTGCAAAGCCAGGGCTCTGGGGACCCGTGAATGTTCCACAGGAAAGCGA
CCAGTTGTCACGCAGGAGTACGGAGCCAACTTGCTCAGGCACGGCCCCGAGAGCCTGGCC
TTACATCATCTGCGAAGGAGATTTCGTCAGTTGTTCTGCCATAGAGGCTGGAATCCCCAGTG
CAATGGGACAGGAGGGGCTGGTAGACTGGGACTTAGGTGACCCTCACCCGTGGGGCAATG
AAAGACAGCATCTGAAACCCTCACCCGTGGGGCAATGAAAGACAGC

>slc14
TGGTCTCTCTTAGCTGGCTTCTCTTCTTCCCTGCCTCTCACTGTTTATTTCTCCTTCATACTTC
TCCCTTTCCTAATTCTGCATAGAGTTGCCATGTGGGCCCCACTGCTGTGCTAATAATAGTGG
TAGCTGCCATTAATCAAGCCAGTACCTCTTGCCAGGCGCTAAGTGGACACCCTGGCTCCGT
CAGCTCCCTCACTCTTCAGCACAGCCTTCTTGGAGGATGGGCTTTAATTGCTCCGTTATGTC
TTTTGTCAACGCTGCAAATAATAAAATTATTGACATTCTTAATATTTTCATGCTTGGCTTGGTA
AATACGATGCTGGCCACTGGGAAAATTA

>slc15
TTTCTCCGGTTGAATTGAAGCATAGCTGTAGCACCTGTGATGACCAGGGATTTTCTTCAGTCT
TGATTTTCTATTTTTATACGTTGCTGGTCTTTACCCCAGCTTACACACTATCATAGTAGTGGTG
TGTGTTGATGCTGAGAAACTCTTTAAATCCTCTGTGGACCAACAGTTGACACACTGAACGTTA
GAACACCAATGGTTAATACCCAGCCCCACCCCCAGAGAAAAATTGGAGCAGAACACCAGCT
ATTTATCTCACTCCAGCACACCAACAGGCTGGAGGGGTGAAGGGGTGACCCAAATGCCATC
CACTTCACTATGGCGATCAAGGGCTTCTTGGTTGCCTCGTGAGAAGGGAGGCGCCTTACCC
GATGAACTTCACTTTCCAAGCATTACAGATAGGTAAATGGCCCATGAAGCCACGGTGCCAGG
AT


>slc16
GTGACTTCTTTGTTCAGTGGAACTGGCCTTTATGATGTATTGAAGCAGTGTTTATGAGAAAGA
TGCTGATGAACTAGTTCCCATCTTCCCCTGGGACTGTGAATGAGAGCCATGACTCTTGGAAA
GAGCTCGCTAGCCAACGCCATTTCTGACTAGGTTGTTCTCTAACTCCCTCTTCTGGGAGGCT
GTGGTACTACCCCAAGTTTTTCTCTGTTCCACTAGTGGGATGATTGTTCTTGTGCCCAGTCCT
ATCAATAGATGGGGACTTCCCCAGGACGAGTCTCATGTTTCATTTGTCTTTGTCTCTGATTCA
ACTTCTAGCTGGCATCAGGTATCCCTCAGTGGCTGAATAGAGTAGCTGGCTAACCCTTTGTC
CTTTAAAAATATTTTGGTGTTTCTCAGAGACTAGAGGTGTGTGTGTGTGTGTGTGTGTGTGTG
TGTGTTTGTGCATGTGGGGGAGG

>slc17
CCCCACCCCACCCCCGGGAGCCCGCCCCGTCCCTTCTTCAGTCGCCCCAAGCTTGATCTCA
GGGACGCAGCTGCCGCCAGGTGCGTTGGGATGCCCCACCCTCTCCGGTTGGAGAGCAGAC
AGACCGGTTCTACTTGTCTTGCTAAGGTGAAGACAACAGACCGACTACAGACAACTGAAGGC
GGGCGAGGCCCCGCTGTCTCCCTCCTCCCTCGCATCCTTCTAGCCTCTCTCTGAACTTTTCT
ACCTGACATTCGCGCTACTAGCTGAAAGCGAGTCCCCAGCCCAGCAGCCTGCCGAGCACCG
TCTCCAGCGACGGCTGCGAAACTGTTCGACTCCAAACACAAACACCAGCCCCTGACATGTTT
TAAGAAACGCTCCAGTTGGATGAGTGCGGAACCAAAACAGACCAAATCGGGAGGCAGGGAG
GGAAGGCAAGCAATTGGCCCAATTCGGTTGGAGCAGCGGGGCTCGTGTTACACTCCCTTTG
CCAGTTAGCGTCGTGGGCGTTTGTTGCTGTGTTAATTACAGTTCTTCCCGGAGTCGGAGGCG
AGAACAGCCCTCGTGGAAGCGTTTCAAGTGGAACGCTCCACCAGGAAGCAAACAACTGCTTT
CCTGCCCAGCTGGGAGGGATTCCACCCGGCAGCGAAGGGCGGGGCTGCGGGCGCGTCCT
GCCGGGCTGTGCGCACGCGCACTGCGGGGCTGAGCGCACCTGCCTGCGGTTAGCATCGCT
CTGGCCACCGGCTCCGGCGGCGCCCGGGTGCAGAGAAGCCAAGAAGGTGCAGCGGAGCAA
CGGCTTCTCCCCACCCCCCCTCCCACCCCCACGGGGG

>slc18
AACCAGGAGTCTCCGCAAAGATGCATGGGTGGAAGCAAGGCGTCATTCACTGGCTGTCATTC
TTCATTGTCTCGGGGCTTGGAGCATTATCCCCCCAGCACGTCTGTCCTGGCCCTCTTGTGCA
GGCACTCAAGAGAGGCCTGACATAGCTGCCTACTGAGGAGGATTTCCTAAGCCTGACGCTGT
TGGTGATCCACAGGTCGAGCTAATGGGACCCTGGCTGTGAACCAAGAGCATGTCCAATGGAA
CAAAAGACAGCTTGGCAGGCTCCTCTGTTAGACATTTTTCTCTTTCAGATTCACGTTGGAAATT
TGATATCACTCAGTCCCCACATATTAGCACCAGAATCTCTGGATCCTGGGCTCTATCAGCTCT
GTGGGCTTTGGTTTTTGACCTTTGTGATGGAGGCAACAGTCAGGCCTCCCTTGACCTCAGTG
TGAGAACTAGGTCACTGTAAACAGCTGGGATAGTGCCTGGCTCATAGTATGCACCCGGAAAG
TATTAGCTGCGGTTATTATAGTGGACCGAGAACTGGGGTTTCTTGCCACTTAGAAACGCTTAA
TTCATAGCTAGCAACTGACATTCTAGGCTGCTGTTCTCTGGTGTGTTTGGTCTTGCTACT

>slc19 (MG10)
CGCTATGTTTTCAATCACAAAACTGCATGCTCTTTTCCGATTTTGAGTGCCATCCCTAAGGTTA
GATTCGACTAGATTATTTGTTTCAAGCCCCTTTAAGCGATTCTAAATCACATCATGCTAACAAT
GGGCTTGCCGTCTCCTCCTTGGTCTGTGTATTTAGGGACACACATTTTTATACATGCTCAATG
ATTAATAGCTTCTCATTAGGTTCCTCAGCCGCAAATTAAACAAACATAATACAGTCACCAGAG
GATGCTTACTGAAAAGCAAGGGTTTCATGAGTCACAGCGATGACATGAGTCTTTTATAACTGT
TTGTGGGTATAGAATCATAATTACAGCAATCAAGACAGATACACATCTTTTGTAAAGGAAAAAA
AAAGTAATTATAATTTAAAAGCACACAGCTCAAAGTTGCCATCACAAAAACGACTATTATAGCA
ACTATTTTGCGTTTGGACATTTTTTTGGCAGGAGGTCTGAGCATTGTTTATTGTGAATCAGCAA
CCAGGCACTGAGAAAATATGCAAATTTTTAAGCAACAGAAAATGCAGCTTTGAGCTGAGAAAG
TAGGGGGATGGTAGAAACTGTCTGGGCCTTGGTCACAAGTCAACCTCAAGGCTGAAATCATT
TTTGGTTGGATGCTGTTCCAGCAACCTGGGGCTAAGGTCAGAATAAAGTTAGTTTATGTGTTA
TAACATACATTTAAGATTTAT

>slc20
ACATAGGAAAGAAAGTAAAGAAAATGAAAGTGAAGGTCTTGCACCCGCCTTTTCTTTTGGCAA
GCCAACTCTAGCTCCTCCCAGCCCACCCCACCCCCACCCCCAGGCCCAGCTGGGTAGCTGT
CCCTCCCTTGTGCTCCTTGGGCCTTCATTTCTAACTCATTACCCCTCACTGTGCTATAGTTCTC
TCTCTCAGTCCATCCGTGATTCTAACCTTTGAGGAAGGCTTGTCAGTAAACCTCAACCGTCAA
GAAGTAAAAAGGCAAAGACTCCCTCTCAGAATCGTCACCATATAAAACACACTCAAGCAGGCT
GCTCTCGCTGAATCGGCGATGTGCTTGGTTCAAGCCTTCCTCAGTTAACTCCTCCTCTCTCTG
CCAATTACCCCACCCCCACCCCCACCC

>slc21
TAGTTGTGTCACTGTGGGTATGGGTTATATGACCCTCATTCTAGCTGCCTGTGAGTCAGTATT
CTGCTAGCAGCCTTCAGATGAAGCTGTAGACCTCTCAGGTCTGCCTGCACCATGCCTGCCTG
GATGCTGCCATGTTCCCACCTTGATGGCAATGGACAGAACCTCTGAACCTGAAAGCCAGTCC
CATTTAAATGTTGTCCTTATAAGAGTTGCCTTGGTCATGGTGTCTGTTCACAGAAGGAAAACC
CTAACTAAGACACATAGGATCTAAAGCAACTCTTAATGAGCAACTCTTGAGTTAGAAAGCTGA
AAAAACTAACACCACCAAAAGAGGGTTCATGTTCATGAAAGCTGGCATTCTGCTGAGGAATGT
GGGACGCTCACAACACCATGGCTTTGAAGGCATCAGTAATGAGGAGTTACAGCCCCTTCCTA
GGAATGCTTTCTCTTCAGGCCAATGGCCTGCCTGTCTCACTCTTTTCTATTACAGCACGTGTC
TCTGGCAGAGTCTAAAGGTTTGACCTCTTATGGGCTTTCAGAAGAGGTCAGAGCAAAGGTAG
GGATCCAGAGAAC

>cyr1
ATATTCTGCAGTAAAAATTATTTAAAGTTTCAGAAAAGAGAAGAGAAGCCTGTCTTCTTAGACT
CAGCGAGCGCCGTGCGTACTGGAGTTTCTGGGGACATCCCAGGACACGTGGAGGGCTCTCA
AGCTGGGTGCAGCAGATGGAGGCTGGGAACACCACATTTACCATAAAGGAACCAATCAGGG
TTCAGCAACACAAATTAGTAATACCCAGTTGTCTGGTGTTCTGATATCCTTACCCAGACCCCA
TTTCCAGAGTGTCTGGTACCTTAACACCGACCTGACCCTGCTGTTTGCAATTGTGTTCTACTT
TTGAGACCAGTGAACACCACTGTAACACTCGGAAGCAATTAGTGGAGTGAGCGCTGGGGCT
GGTAATACTAGCACTCACCTAATTTGTGTAATTTAATTAAGCAATTAATTTCCTTCTGGCGTCT
GTTCAAAAGAAAAACAGGAGGGAAAAAATAATCTCAGATTATTAA

>cyr2
AGGTGAACCCCAGAATAAAAACATTGTTTCTGTTTCAACCTGCCTCAGAGACAGAGCAACAGG
GTTGGAACCGCAGAGGGTGCGTAGGATTGGGGGTTGCGGGGAAAGCAGAGCAGCTTCCTG
AGATGAATTCTCAATGGTGTCACAGTTGAACCAACTGACAGACGTGTTGAAGTAGTAACAATG
GTTGAGTTCCCACACAGCTCTGCAGAACGGGCTGCCCCTGTCATCTGCTCACTTCCCTTCCA
ATGCTCACAGTTGTTCCCCTGCGAGCAGCCATGTGCTCTTTGCCTTTAATTGGGTGTCTGCTT
TACGGCAGTGTGGCAAGGACAAGGACAGAGAGAAGGATGGTGGGGCTCCCAGACAGTGGC
TTCCTTCCTAAAGGAACGCATTCTAAGACATCCCACAGGCGCCTGGAACCAACTGTTATGTGT
GCCACTTTGCCTCTACCTAGCTATAAATAAT

>cyr3
CATAGACCAACTTATTCATTCTTTGGGAGAGATGACCCAGAGAACTACAAAGACAAATGCAGA
TGAGGTGGGTGTGTGACTGAAGAACAGGAAGTCCGCTGTTACTGTGAGTAACCCAGAGTATT
TGCCACAACTTGTCCAGAAGACGGTAGCTCTGTCTACAACAGGACTCCTCTCCTTTCTCTGGC
TGCCCTCTGCTGGCACTGCTAGCCAGTGAGATAGTGACCCAAGCTGGGCATGTGGGAAGAT
GACTTGCTGCTTTGATGGACAGCTGGTTGAATCGCTTCAATTTGTGGGTCTACTGCATGGATC
ATCTGAACTTCCCTTTGCTGGGCCT

>cyr4
AAAAAAAGAAGTAAATTCAGAAATTTATTTAACTTGTGCTGGTCTTCACTTCTGATCCAGAAAA
TCCTATATTTGGAGCAAGCAAAGGCTGGCACTACTCACTCTACCCTGGTCAGCGGTGTTTAA
GTCTCACCGGAGGATGCTGGGTTCTGTTGGCAAAAGCTACCAAGAAGCCTGGGAAACCAGC
CAGTGAAAACCAGCATGCCCCAGGGCAGCGGAGCTCTATTCATGAGCACTGTTTATTTCTGT
TTCCCAGAGGCACCCTGAGCAGCCCAATGAAGGAGACTCTCACATCCCTGCAATTATTAAAA
CTGGAGACTCCGCGCCTGGTTACAGAGTTCTGAGCACCCTATGTCCTTCTGTCCATCTCCCA
GATTCCTCACTAACACTCTGAAAGGCTGACACTCATGGCTGGTTTAGATCATTGTCAACGTCT
GTGTTCTCCC

>cyr5
TCCTCCCTCCCTCCTTTTCTCTCTATCCAGGTCTCTGCCTTCTCCTTTTTCTTCTCCCCACTTC
TCCCCACCCTCGTGCCTGTGTGTCCACAATCAGGCAGGGGGTTGCTTGTCTAGCCACATTG
ACACCCTCTCGTCACCCCACATTTTTGCACCCCTCTTCATTTCCACACCCCCACGGCTTGGC
ATGGTCTGAGGATGGGTGGGAGTGGCTGGGATTATGGTGGCAGCGGTGGCAGGAACTGAG
TGACATATACTGCGGGTCGGGAGGGCACGAGGGCAACGGGCCTTGGCCACGGGGCTGGG
ATCTGCCGCCGCCGCCCCCTGCGGGCCCCTGGCCCGAGAGCCGCACTCCCGCGGTGGCC
GCGACTCGAGGTTTCCGGCGACTCACAGCACAGGACGTTTCCAGCCTCGGCCCATATTTGG
TGAAAGTCTTTCGAGACTTCGTCATCCGGCTCCAAGGGGGCGGCGGTCTGGGAACACGCC
CAGCCAGCGCGCTGCCGCCCCGGCGTTCCTGAAAAGTGCATCCTGGCCGCCCACGCCGGG
GTCCCCACTCCACGAGGGACCCCAGGACTGGCCGAGTCCCGAGTTTACAGCGCCTCAATC
CCGGGCCGTAGCGCAGGAGAGCAGAATCCAGGCCTGCGCTGCGGGAGAGGCTGGAGGCA
CAGGGCGCTGCAAAGATTATGTCACTTTTCCAGTCCACCCCGCTGTTGACTCGTTCTCCCAG
CGGGGCTGCAAGCGACCTCTCTGTGCCAGACTTCGAGGGTACGC

>cyr6
ATTGTCTGGGCTTTCCCTCCCTCCCCCCAAAAAATGCCTAAAGTTTGGGGCTGCAGAAATGG
CTCAGAATTTAAAAGCCCTTACTGCTCTTATAGAGGGAGGTCCAGGGTTTCATCCTTAACACC
CACATGGCTGATCACAATGGTCTGTAACTCCAGTTCCAGGGGACTCATCACAGAGTGCAAAA
CGCAGATGCGCATAAAATAAAAACAAATCTTTAAAAACAATTCCGAAAGCCATCTCCTCATGTT
CACACGGTTAAGAAGCACCTAGCAAGCTAAGGACAGAGCTGGCCGTGAAAGTAGTCTCTGAA
TCTTGTGTGGCAGTCTTTCTGCTGAGTCACCTGTCCTTCTGCCCAGGACGCAGCTCTGCTGT
CCCGAGACTGTGTTGTTGATAACCTATGCTGCCTATCACTCAATGGACTTTCCAGTAGTAACA
GAAGCCTAGGAGAAGACATTGTGAACAGATTGAATATGTCCCCACTACTGGAAAAAAATAACC
CTAAAGTATACTTTTCTAATTTTGACTTAGCTGTGTCCCTTTGTGGAATGGCGAGTACATAGCA
TTCATATGAGGCAGCACCCCAGCAATGATCAGGCTGCTTCGTGTCTCATAGAATATTTCTTAA
AATTCATAGAATGCCTAAGACTCCAAGGTCATTCTATAACACTCTGGTCTTAAGTCTACAAAAC
AAAAAACCATCCCAGAATCACAAAGCCGGGATGATGGGGAGAGAGGCATGAGGGGGTCTTT
ATTATGGTTGCTGGTATACTGTCGTTAGTACATACATCACAATGCATGTTGATACAGTTGACTT
CCATGTCATATCTGTAAAGAGAGTAGCTTTTGTCTTCACAATAATGGAACTAAACAAGATCTAC
TCCGGGTATACTTGATCTTGTATGGTCTGAGGACTGTAATTTCATTCTTGGCTGCTTTTGAGTT
CTTCAGTATTTTCTGTATCACTGTATTTATATTTCTGTTGTACTTTCCTGTCCAAATAAAGGGGC
ATAATTTGCGCTCTACATATCATTGTGGTAACTGAACGTACTTGGCACCATCACTGTAAGTTCA
TGGAGATCAATGGCCTTTCAAAGATCCACTGTTTTTCTCAGCTACATTGTCCCTCATTTGGGA
CACTTTGCACAGACACTGTCTTTTTACCCATGCCATGGATCCATACAACATCATTCTGTGGTCT
CTGAACAGACAGGAAGAGTCTGTGGGCTCTCTGGACATAAGGCAACAATTCAGGATTCATAC
TGGGGGTATTGCTTATGGATTCCAAGATCTGTCCATCAGAACTGCCCTCACAAAATCCTCATG
CCTTCATCATCTTCCGCATGTTAGCATCACACACTGACCAGCCTAGCTGCAATCCACAACGAG
GCCAGGTGGCGCTTAAGTCCCAAATACCATAAAATGCCAGTGCCTTCGGTGAGAAAAACTCA
CAGTTCTGAAGGTACAATCTGCAGTATTTCAGGCAGGGTACTGTCAAGATTAGAGACTTGTTG
ACTGTAGATTGTCCTAGCCATTCATCTCGAAAGCTCTAAGACAGATGCCGAGAAAGTGTTTTG
TTTTGTTATTTTATTTTATTTTATTCTATTTTAGTTTTTTAGGTCTTTATTAAATC

>cyr7
TAATTCATCTATCTAGAAAACTCCCTTATACAATCCCAAGAGCTGTCTCCCTCCCCCACTTCT
CAAAACACTTTCTCTTATGTCTAAGGATTCAAGTGCAGACTGCAATATCTCACTGTGGATTGA
ATGGGAGCCAGGACTGCCGGTGAAAGGAAAATTTCTCCTATAAAAGGTTTATTGTCAGCGCT
TTCTAAAGATGTAGATTTTTCTAACACAGGCTGCTGGCTTTTTTTCACACACATTAGTGCAGC
TGTCTCTACCTCTCCTAGACCACAGTCAGCCCCTTTCTTTTAGAATGCTCAGTGTCTAGCCTT
TGACCTCTGGATAGCCCACTCTATCTAAATGCTCCTTCGGCCATCAATATGATGTGTGCTATT
AAAGGAAGGGGGTGGGCAGCCCTGGCCCTTTAGCAACTGGAAAGCCCTTGAAATTCCTCAC
TGGCTTATTAGGATTAACACAAGTCTTTGCTTCAAGCTCATCTATTAACAAACCAGCGACCCA
ATAGGTCCCAGGAATTTCCCCTCGCTTCTGCTAGTAGCCAATGGTAAAATATTGAAGCAGCT
TCTCTAATTTTTAGATACACTTCATCCATGCAGCTGTGGTCAGAGGTTACTAAAAGGTTCCCC
ACCTCTACTTGCACCACACACAGAATCACCCCGAAGCTAAAATAAGAAACAAGTGCCGCACT
TGTTCGGGGTAATGGGGTAACTCTTAGGCTTTCATTTCAATCCTTGTAAAAA

>cyr8
TCTAAAAAAAATACATTTGAGGATTTGTGAATGGAATTGGGTTTTGTAAGATTCCATAGACGT
GAATCGTTACCGGTGAAATTATCACAAACGCCTGATCTTAGGACACTTATATCACTGTGTTTT
AAATGTGTGCTCTGATTTAAATCATCTCTTAGGACAGCACATTTCATGAGGCATGGATTCCAG
AGGGTTTCTGTGAGGGGAAAGTGTGGACCCGCACTGTGAGGTGCAGGGACCTCCACGGCC
TCAGGAACTAAGAGCATGCAGGGGATGGCGAGGGAGGTTCTGGCCACGTATTTCCAAAGGC
TTCATGGGAGTGAGAACCATAGGAAGACCTGGGCAGCTCTGACTTTACAGATCCATGTACTT
TAAAGCAACAGCTTAGGAGG

>cyr9
TACCTTAAAATTGCTACCCTGGTTTGCTCTCTACCCATTATAGGAATAGTGGAAAGGGCTTAA
GCAGTTTATGTCTGATTCACAAGCTGTCAGTTGACATAACCGAGGGAGGAGGACCCACTTTC
TGGATCATTTTTTCATGCACAGACATGTTGCCCACGTGCTCCTTGACCTTTCCCCTTCTCATG
CCAACTCACTCTCTAGGACCAGTTCATGGGATACTGGGCTTCTGGTCGTCCACAGAGATCAG
AAGAGTGGTCCTCCTTTTCGTGACCCCTCCTCTGTGAGAGAGAGGAAGTGAGCACCCCAGA
ATTCCACTGTGAGCAGGCAATGAAGCGCTTGAAGTCAAGAGAATAGGAGACATACTCCACTG
ACTGGGGTGGAAGCAATGGGCTACATGACAGACATGCAGGGAGGATGGAAAATGCCTTTGC
AGCCACCGCTGGGAAATACAGCAAGTGAGGAGGCCAACCAACAATTCAGGCAAGAGATGGT
GGCTTAGGTGTGCATGTTTGCACAAAGGAGAAAGGGGTCAATTCAGGAGCGTTTATGAGCA
GAGTATGTGGGAACTGTAA

>cyr10
GAAGCGCCGGATGTCTTTAGGGGCACATGTAAGAAATTGAAATGTAAGGGCCAGAGTTAGAG
TTGTATTATCCAAGCAAGAGGGAGTTTGTGGGCCATGGGTACACACCCTCTGCTTCTCCTATG
CAGCCAGGCTTCCTGGAAGGAGGAAACACAAGGTTGCAATCCCGCCTGCTGCCTGCTGAGG
CAGCACAGCCTGTGTGATTGGTCCCCCATGTGAGCCTCCTTCTGAATGGAGGCTCATGATGG
AAAAAGATGTTCTCTTTGTGTTGGAGTGGGGGTGGCAGTGATACTGGAGACCAATTTAAAAGT
CTGGGATTTCAAATTCATAAAAAGAGCAAACTCAAAATGTATCCAACCTGGCTCCACAGGTAC
CCGTTGCCTCCCTGTGTG

>cyr11
TTGGTTCAGGTAGTGTCTTTGAGACCAACCGGAAGGAGTGATGGCTGTAGGTCCCAGGGCA
GGCAGCTGGCAGCTGTAGCTCATCTCATCTCAGATGTGTCTCCTTACCCAACTGTGTAAATGA
CCTAACCGTGCACAGCAGTGGCGCTTGTGCAGGGAAAATAATACAGTAATACAAATATTCAAA
CCAAATTGGAAAAGCAAAGAAAGAAGGAGCCAGAAGACATTAGATCATTGCCGCTGCGACCT
GGCCCAGACAGCATCTGGGCGTGCATCCTCTGTCCAGCCTTTGTCCACACAACATCCGTCAT
GCTTCACTGCGTGTCTAGAATAATAGCGCCTGTCTACACAGAACCCTTTGTGTGGCTGCGCTT
TGAGGAACAAGGTCTCTTACAGTGTCCCTTGAGGAGGAGCAGGGACTCCCTGGTAGGAATGT
TTTAATAGGCTTCCGGGACGAAAGGGAGTCCTTCTCCCTCTGAAGGGATGGGCGGAGTAGT
GGTGTACCCATTGGCCAGTGTATA


>spc1
TGATTTATCGTGAGTATTTTACTTATTTAATTTTTATGTTTGAACGTGTTTACAGAAGGGGGCAT
CGGATCCCCTGGAACAGTTGTGAGCCACTGATAATCAAACTCCTCTCCTCTGCCTGAGGAGC
AGACGCCCTGCAACTTTGAGCCATGTCGCCAGTCCTTCAGCTGTTGATTTTAAGACCTACTGG
CAAAAACAAGCTCCTGGATCTCGCAGAACTTCAAACTGAATGGGATCAGAACACTGTATACTA
AAGTAACCGGTGCTCCCTGAAGAGAGACAGATGGAAGCCACCAAGTTATTAAACATATAATTA
AAAATACACATAATTTT


>car1
CGAGTCAACACTTAGGCTCCGGAACCAGCAGCCTCTCCGGGAATTCCGATTCCCTCCAAATA
AATAAAACTGGTTTCAGAGAGAGGGGGAGGGGAGAGGGAGAGGGGAGAGGGGAGACGGGG
AGAGAAAGAACGAACTTGTTTAGATCCTGTGAACACTTCAGTCATTGCTTTCTAGCTGTGTTG
ATTTGGAGTAGGTGCAAAGGGGCTGCTATGTGAAAAGGGAAAGGAAAAGGAAAGAAAAAAGA
AAGGGTGACTGGGTACTATTTCTTCCGAGTAGTTTCTTCTCAAACTCTTGTTTCGTTAGGGCT
CTTCTCGCTCCTAAACCCTCTTCTCCCCTTGCACCTGGCCCAAGGACCACCAAACCTGAGAC
ATTCCGCTGCCGAGTGGCGCCACCTCCTGTCCTTGCAAAGCAGTGAAACGTGAATGTCGGAT
CAAAGTGTTCCAGCGTGGTGACTTTATGTTTATCCTTTCTTAAAAGTTCTTAACTTAGGTATTTA
AACTCACGCCTTTAGAATGTCCTT

>car2
TGGTGTCCGGAAAGTTAAGAGGGGGGTGGGGTGGGGGTGAAAGGAGAATTGACACATATTT
CACAAGGTAGGAAAGAGGAGGTTTGGATAGAATAACCCCTATCAGGACAGAGCTCCCCTGC
AGCATCTACGACCGACTTTCAGCCTCCCAGGAAGTGCGTCTCGCCTGGCGCCACCTCTTGG
CTTCTCTACGAATTTTTAAAACTTGGGATTCCTTCTGGACAGCAGTTGGTGCTGAGAGTTTGG
GGACTTTGCCTACACTTTTGAATACTGCTTCAAAAAATAAAAAATAAAAAATAAAAAATACTGC
TTCAAAGGAGTCTTAGCCCTGGTGCTGGAG

>car3 (MG6)
AGTCAAACTTTAAAATCTGGATTGTGGAGAGCAAGAAGTGGGGCGAGGAGAATATTTGTCTTC
TGCCTCGTCTTTCTCTGGCGCCTGTCACCACCCCCTTCCCTTGGTGAGGCTTAGGTCCACGT
GCCTGTGTAGCCTGGGGTGGGGGTGCGGTTTTGTTTGCCGGATAAAGCCCATTTGTGTGCA
CAGCGGGGGAGGGGTTGTCGCAGCACCAGGGAGAGACAGCATTCTAACTACCAGATCCAGC
CACCTCCCTCCCCAGGGAGCCCAGATCTAGGGCGCCTTTTGTCACTGAAGAGGACACTGAC
CCCTAGCAGAGAGGCCGGGCAGGAGGAGTGATGGGTGACTGTAGAAACAATTACTGTCACC
ATGAGAAAAAGGCGGACTCCAAAGAAAGAGAGGGGAGGGGCCATAGAAAGGCCATGTGACC
AGGTGGGTGAGGGGTCCAGGGGCTTCCCGCCCACCCAACAAAGGGTCCAGGCAGGTCCTG
TGGGATCAAGTGAAACTTGCTGTGGTGGAACTGAGTTTGCTAGTGGAGCATGGAGGCTGCGT
GGCGTCTCAGGAATGTGGCTGGTGTGCGCTCCCCCACGGGACTAGAAATCCCGATCGGAAT
GTACATCCTAAGTCCCTCATTAGTGAGTGTGAAGACCACAGATAATTTCAAGCTAGATGGTGA
AATCT

>car4
CTAGAAACTGGGGGGAAATACCCTGTTCCTTTTCCTCTTCATTAGTCTTTTAATTATTTTGTTT
GAGACATGATTTTACTCTGTAGTCCATACTGGCCCTGTATTCACAGTGTGCTTCAGGCTGACC
TCAAACTTGTGGCAGTCCTGTCTCAGCCTCCTGAGAGCTGGGATTGCAAGCGTGTGGTCCAA
TGCCCATCTTGCTTGTTATTCCTTTAACTGCTCACACCGCTCCATTCCTCAGCGGGGGCAACT
CTGCGAGTAGCTCCCCCCCACCCCTCCTTCACTATCTCTTTAGGATACTCCAACAACTAGAGT
TCTCTGGCTGTTGTGAAGGTGCCCTGCCCTTCCTGTGAAATGCTCTGAGCTGATTCTAATGCC
TCTTTTTTCCTCTTTCCAAATTGTTTCTTCTCAGAAGAGATTTGTGACTCCTCATTTTCT

>car5
GGAGGAGCAAGGAAAAGAGATAAAGCCAGGAGACTAAAATTAACCTGGATCCAAATGTGCAG
GCAGCCCAGCCCTTACTTTTTCCCATCTGGAGCCAAGTCAGTGTAACACTTAGAAGGTTGGG
GTGGGGTAAGGCAAGGGTGTGAGCAGAGGGCTTGGAAGCATAGAATAGAAGGAGGAGGAA
GAGGAGGAGGAGGAGGAGGAGGAGGAGGAGGAGGGAAAGTCTCAGTGAATCCTGCTGAAG
CCAGGAGGGCTTAGTCCTTAGCCTTGGTGTACTGCCGCTAGGACGAGGGCCCAGCACCTTC
AGCAGGAGTTTTAGTTCTTTCTGCTCTCACTAGCTGTGGTCACTCGAATCATGAACATCTGCT
CTTTCAGGCTCAAATGGCTCAAGAAAAGCAGGAGTCGGGGTAGGGCCTAGTCTATGTTGAGG
GTGGTGGGTGGGCACAGGCAGCCAGGCTGGCAAAGACAGGATGAAAGTGTAGCATTGTGTG
TAGAGAGGAGAGTTGCCAGCCGGGTCACATGCCAGGATCTCATGCAGTTCTATCTCTGGCCA
AAACGCTAGGGGTCTGAGAGTCACCCCCCCCCCCCCCCCACGGCTAACCTGCTTCAAGGAG
AAAAGGAAGTCTTCTTGGAGATTGGCTTGTTCT

>car6
CAGATAGGTCATTAATTAGAAGTTCAGAGGGATTGAGTTCCACTGTCCCTAGAGTCACAGTAT
CCTGCCAGCCTTTTCCTCCTGACCTCAGGCTCTGTCCAGTTTCAGAGGCAGGTTGGGGGTAG
GACTATTTAGGAGAAAGAGAGCCAGAAGGATGGCAGCCAGCTCGCTCATTGTGCCTCTCCCC
GCCCAGTTTTCTTCATTTCCACAGGGATTTACAGAGGACGCATTGGCTTTTTTGCTGAATCAG
GAGATGTGGGATTTAATGATTACAGCAGGGTCTAGCAGCCACTTGTGTAAGCCCCAGGGTCT
GTGTGTGTAGGGAGAAAAAGAGGAGCTAGTGGGTGAAGCTCAGGAAAAGCTCTTTCCCTCCC
CCAGGACAAGTCTTCATGCCAGGTGCGGAGGTCCTGGGGTGAAAGGAGTGCCAATCCATGT
GCAGTTCCAATCTCACCTTCATATGTCCAGTGGTGACCTGTAAGAGAGGGATTTGGGCTGTG
GCCAGTGCAGCCTGGAGCAATGTCCTGGCCTCTGCTCTCCCTCCGGCCGCCAGCGCCTCCT
CCTTTTCTGCTCTCTCTTACCCACCTCCACTCCAGAGCTTCCCAAGTGAAGTATTGAAACTGG
ATACCTTTGTGAAAAGGTCGGGGGTCCTATTTAAAATAACTAGCCAGGCTGCAGTTGTGATTA
AAGAGTAAAGAG


>id3-1
TCCCTCGATCTCCGCGTTGGAAAGATGACAGCTAGACAACTGGTCCTGACTACAAGCCTCTG
GGCAATGCTGGAAGGGAGGAAACTGCCAGGGGAGCCACGTCTAGAAGTCAGCGCTTCCCTC
CTCCTGCCAACTCCACGTTTCCGCCAGCAGGAGGCACCAGCGAAGCGCCAGCGCGGGGTTC
GCACGGGAACCTCTACAAGGACTTGTTCGTTTGCTGCAGCAAGGAAGTCAGAGAGCCCAAG
CTCTGGAGCGACAGCCCTGGACTGCACCTCATTCTCCGCCTCTGTCCTTTAATGCTCGTGAG
ACTGGGTAGTCTGCTTGACCCCTCTGAGTCTCACATTCCCCGTG

>id3-2
ACAACAACACGGAGCGCAGGGTGAAAGGTCTGAGCATTACGTGAAGATGAAGGCACAAGCT
TGGTGCAGCGCAGAACTCAAGCCTAGCAAGCATCCAGCGCTATAAAGCACTACCATCAGGTG
GGCAGACTGTCATTCCATGTATGTCCACCAGGGGCGCTCTGACCCACTTCACAAGATCCAGG
GAAGTGGCTCCACAAGACTGCTAAATCTGCTTTCATTTGACCTTCAATATGTGATGTGTGTCA
CCACACTGTGCCTTCTCAACCCTCTTCTTGCTTCCCAGTCACATGACGCACGGGGGCGGAGG
GCTAAAGGATATCAGTCCCCTACCTCCTTCAAACGCTGCCTGAGAGAGAG

>id3-3
TCCCTAAGTGTCTTTCCCGAGGTTGTCCTAGCCTTTCCAGCTCTGCCCCGATCTGCTCTCACT
CATGGTGAGGAGGTGTTGAAACAACCACCCACCTCCCTCTGTGCCCTCTTCCCAGCCCTGGC
CAATGAAGCAGGAGAAACCGCAACAGAGACACGCTGAATCCATCAAACCCCCGAACCCAGG
AAACCACAGGCAGAGGCTGAGAAGGCGCCACTGAAATAGAGGCGCGGAAACAAAGGCTCAG
AAAGAATGTCCGGGACAAAGAGGGAGGGAAAACAAAAATGGATGTGCAGACTCGGGAAAAG
GCCTGGGGAGAGCGACGAATTGGGGCCAGGAATGAGGGAATCTAGAGATGAGAGAACCAGA
AGAGAAAGTAGAAGGGAAGATGGAAAAGTCAGAGTTTGAGAAAAGGGGCGGACGATGGAGA
GAGCGCTGGCAGGAGACCCAGGCGCGCGGGGCCGGGCGCGGGTCCCAGGTCCCCGGGG
GCGGACCCTGCTGGCGGCGCCTGGCCCCGCTGTGGCCGTCGGAGCAGCCACATTCCTCCG
GGTTTCCCACACATTCGCCATCAAAGCGTCCCCAAAGCCCCAGCTTTTCCCGCGCCCCTCCC
CCGCCACTGGCTGGAGAAGCTATTTTTCACCCCCTCCTGGTCTTTAATCTGTTGTGGGAAAAG
AAAGCGGCTTTTGTTGAACGAGGGGCTGCGCGGGGGGCGGGGAGGAGGCGCGGGCGATT
GTGTGTCCCGCAGCTGCGCGCCAACACTGGGGTGGGGGCTGCCGGGGTGCAGGCCGAGCT
AGGGTGCCCGGGAAGGTGGGCCAGGGCGGTAGGGACAGCCCGGTCGCGTGGTACAGGCC
AAGTTGGGACTGCCCATGAAGGTGTGCTAGGGCTATAGGTTGTAGGAACAGCCTGGGTGCG
GTTTGCGCTCAGGGAGGGTGGCAGTGGGGAGGGAATGGAGGAAAAGGCTACCAGAGTGCC
GTTGGCCAAGAGACTGCAAGAAGACGACTCACATTGGGCTGGGCACATAGAAGTCTGCCCC
CAGGCTGGGGCTGCAGCTCTGCAGAGGGCTGGGCGCCATTAATTTGTTAGGTTTTTATGGTG
CTGGGGATAGCGCTACGGGTCGCTTGTGTGCTGGACAAGCATTCCTCTCTCAATCAGCATCT
TGCATCTAATCCGGCTTGCGTGCAATCTTCCCCTGAAGCCCAGACAC

>id3-4
AGAGCACTTACAAGGCTGGAGCAGAAAGATGGAAAACTTAAGGACAGCCTGGACTACATAG
CAAGACTCTGTCTCATAAAACATGGAGAAACAAATGAGCTGTCAGCTCATGGCTGGCACTCA
GCAGAAGCCTTCAACACAGAAGTCAGCTTGGTGGCGCACTATTATCCTGGAGCACTGTGGC
CTGCAGGAGGCTCCCTGTGAGCTGTGGCTCAGCCTCTGCCTTTTGGCACCCCAGTCTTTCC
AGCCCTCTGCAGAGCTGGATTAGGGGCTAGGGGGAGGAGGGGGAGGGTTAGGGGTTGGG
GGGTCTCTTTCCTCTCTGGCAGGGTTAACCCTGTCACCAGGCCCATTCCTCCCTCCCCTCCC
ATCTCCTTCCCCTGGCAGCTTTTGAACTGGTGCTGGGCCTCAGGCCAAAGCAGGACAATGT
CTGGGCAGGGTGGACACTGCTCTTCAAGGTCTTCTTTGTCTCTGTCCTTCCTTGCTGTGGAC
TCTGGACCTCACCTTCCTTCTGGGACCTTTCCTGAATTCCCAAACTCAGCTATCCTCAGCAG
GGAGCCTTAGGGC

>id3-5
GTGGAAAGAAAAGAGAGAAACAAAAGAACTAAAAGAGAAAGGGGGGCTTTAAAGGGCCCCAA
TTCAGGGGACGTTATCAAGGTCTCAGCATCTGCTATTCACAAGCCGCTCGCCGGCTGGGGTG
GCGCAGGCCCCGCCCCTATCTCGGGTGTCCGGCGCTCATTGGTGGGAGAGGCAGTCGCCG
GCCGGTGACTGCCCGAGGAAAGGTTGCCTGGGACACGCATCCCTGTGTGAACGCATGACGT
CCCACCCTGGCGCCAGGCTGTCTGGGGCTGAGTCTTAGATCAACACAGCTGTGGGACCCGG
ACCCACAGCTGGGCAAAGGAGCGGATTCCTCAACAAAAAATAGGATTGTGGGAAAAGTTCTG
AAACAAAAACAGCGCAGACAAAA


>id3-6
TCACTGACCCCACTGCTCTCGTGCACACACACACACACACACACACATACACACACGACCGA
GTCACTGACCCCACTGCTCTCGTGCTGCCCCCATCGGCGCTCAGGCCGCTGCAGCATCAGC
CGCACCCCAACTCGGGTTTCCTGACTCGGCCCGGAGGCGGCCTGCATCGCACCCTGCTCCT
TCCTTCCTTCATTCTTTCAGGCAGCGCACATTCCTCGGGCGCCTGCGACATGCCCTGCACGA
GGCTTTGCCGACCTTCCGAGAGTGGCCTCTGGCCACCAGGCTTCCCTGTCCTCCCTCCCCA
ACCCCGCCCGAAGCCGGCCGTGACACCCTACTTCATGCCAGAGTTCTCAGATCATTTTCCCT
CCAGTTAGGATTCAATCCGAGCCAAGTCTAAGGGGTCGTTGTTGTAATTATGATGGGGGGGG
GGGTCAGTCTGC

>id3-7 (MG8)
CACGCTTGCACGCACACACATATATGTTAGCACATGGCCACATATTTCTAAGTGACAAAGCAG
GGATTCAAATTCATGTCTGCGACACATGGTAATGGTGGCCTTCCAAGAAGGCAGTGCACCAC
CTTAGTACACAGAACGGGACGCTCCTCCTCAATTTTAAGTCTTCCGAGTAGTTACGGCAGTCC
GTGGTTACCACTCTTTCCCAGGGCCCCCACCCTCACCCCCCGGCTGCACCCTTAAAACTTCT
CTCTCTGGCTTTCCCGCAAAACTGCAGCTCTACCCACTAGCCCGCCTCCAGGCAAGAAGCGG
CTCCGCGGCGCCAGGGCCGGGCCGATTCTCGGCCCACGTGGCCCAGTGGCTGGGAAGGC
GGAGCTCCGGGCCCCGCCTCCCTGCTCGGCCCCGCCCCCGGCCCGCTGCCCGCGCTCCCC
CGCCCCCCGCGGGCCCTGAGGGCCGCTCGCAGGTGTTCGCTGGCGCCCGGATGTCTGAGC
TCTGGCTCCACTCTGGCTCCGGCTCCCTCCGCAGCCTGCGGGCGGGGCTCGCAGCCCATC
CGGAGCCTCGCGGCGCCCCCGCTGCTCTGCCAGCAGCAAGGGCTTGCAGCTTCCAACTCG
GCCTGGGGGAGCCCACACCCCCCCTCACCCCACACACACACACCGG

>id3-8
CCCCTACACCCTGCAGCTGTGTCCCAGCCCCCTGCGGGAGGGGAACTGTTAGTAATTGCCA
AACCCCCCTCCCCACTGCCACCTCCAAATGGGACACAGCTGGATCCCCCTCCAGTCCCCTCC
CCCAGCAGAACTGATACTGCTTAGGCCTTAAGTTTCAAGCCTTCTGGGTCAGCTTAAGGTTCC
AAGGTGATGAGAAATGCCCTTGATCCCAGGGTCAACTGGCAGAGAGAAAAGGCTCAATAGAA
TCCAACATATTAACTGTGATAGCATAGGTTTCCGGTGTGTGACTGCCCTCTTGTGGCCCGTTG
GTGCAACTGTCAGCTGCTGCACTGGAGAGAGAAATGTCTTCCTGGTTATGTAACTACTGTTTC
TGATGCCCGTGCCTCTTAGATCTTAGGCTCGCTCACCCTTTGGGGTGGGAATTCTTATCCTAC
TTATGAAGGCTTAAGCGGAGGCTTCCAGAGAATATTCAAAGAGGGAAAAAAACCAGGCAGTT
AAGA

>id3-9
TTTCATGTGGGGTCACCTCCGCATGTCCCAACATCTGTGAAAAACATTGGGAACATCTGGAAA
GAATCTGCCCAAACTGGAAGCCTGGGCTTTCCCACCAGGGTCTCAGACTTCTCTCCTCTGTC
TACGCATGCGCCAGGTGCGGCAGCTGCCCTCTAGATGGCGCCCTTCCCCTTTCGCTCCAGC
CCTTCATTCAAAGGCACCGAGGAGAAGGACACCAGGCAAGCCAGAGAGAGGACTTGCAGAG
CCCACTGCTTGAAAGAATGCAGGCTCACCAGCAGCGCATCACCCTCGAGTTTGAGAAAACAA
AGACTTACAATCTCGCAGATAGGTGGAAACAGGGCCTGCTATGAGCTC


>hes1-1
CCTTTGAGAGTAACTGAGGAGGGTATAGATCATGCAGGACAGTACTTGAACTTGGGTACTTG
GTTCCTAAGTGACTGTGGGAGCCTGCTGAGATTAAGGCCCAGCTGGATATTTGTGCAAGTCA
CACAGTGCCTGGCAACCTCCTCCAGGAGCTAACAACATACTTGATCAAGAGGCCTCTCCTGT
GAGGTCAGGCCAGCTTGGCATGCGCCAGCATGTTTCCAGAGAGCTCATTTTCCATGGGCCT
TCTAGGATAGCAGCCAAGATTGGCCCTGTTGCAGTTCAGTCCCACAAAAGGAAAAACTCAGT
TCATACTCCACACAATGTCCACATACTGAGCAACCCCAAGGGGACCCAAAATAGTCTCCACC
ACACCCACAGAAGTTGAAGGGATGACAGAGATTAAAGTTTGGTCCTGAGTCTCCCTTTGTCC
TGAACCATCCCGTGACCTCTCGGGAACCTCTTCCCCCCATGCGGACCCCAGAGCAGGATGC
AGTCTCTCCACCCCATTCCCTGGCGCCATGAAAACCCACTTCCATTCTGTGAGATTTGATCT
ATGACTACAGTGCTACAGACCACACAGGG

>hes1-2
TTCACCCCCACATTCCTAACCTTCCCAGAGCCCTTGAGCCTGTCCTCACATGCCTCAGTCAT
TAACCCAGCTGGAACCTTTCTTGCCCTCAGTCCTGAGGTAGCATCCCATGGTGCCTGGAAAT
GCCTTCCCCACCTCTGAGCCTTCAGGCTTACCTCACAGAAGTCTCACTGAGGGTTAGGCTAT
TGGCTATGAGCACAGTTAGGGCCTCCTGAGTCCCCCATGCCTCAGCCAAGTGGGAGAGTTG
AGCAGACCGTGGGCACCCCACCCCCACCCTGCTGAGGAAGGTCTTCTTGGCAGCCACCCT
CCTCCAGAGCCCATTAGGGAAGTGCACATTCCCTTGGTCTCGCTGGCTCCAGTGAGTGTTA
GGGGGCGGGGGAGCATTACAGGCTATTAGCCAATGTTGAAAGCCTCTGTTTTCCACCCCCT
CCCGACTTCTCTTAGCACCGTCTGGGCTTGGCCAGGAATCAAGCCTTTTTTTTTTTTTTTGTT
CAGAAGTGGCGACTTATTTTTATCAAAGATGGAATGCAGTCTCGCAGTTGTTTCCAGTGCCT
CTGCATGGCAACCAAACTCTTGTTCCAAGCATTCCCGAACCTGCTTTTCCCAGTAGACATCT
CTCTCCTTTCTCCATCTAAATGC

>hes1-3
TGATGAGCTCAAAGACTCTTATCTAAGAAGACATCATGATGACGATGGTGATGATGATTTCAG
TAAAGGATACTGATGCCAGATGCCATCTAAATGCCTGCCTGAGATCAGGCTAAAAAAGAGGC
CACAGGAAAATGATCTCCAGCTTCCTTCTTGCCCCCGGTCTCGCCAGGAGGCACCCACAGA
CAAACATGCAAGTACAGGATGCCTGGAATGTCAAATGTGTTTCTGGACACTCCCAGCTGCAA
GGAGCTAGCTGGCTGCCACCCCAGGGGAAAGGCAAACACGTCTCTTCTCTCCTAGGCTTTA
TTTTTCTCACGGTGTCTGAAAGGGCTGTGATCAGGTGATATGTGTAGGGCTGCTCCCAGTAC
AGGTGCGGGGCAGGTAGGAGGGGAGGTGAGCGATCCACCCCGCCCAGTGTGTGCTTACTC
TGAGCTCTTTCAATAGCCCTACCAGGAGAGCTCTTGGCAAGGCAGCAACCTCCATCTCTGG
CAGGCTGCAGGGAATCCGAGTGTGAGAAAGTCAGTCATGCGAGGGAGAAAGAAAAAAAAGC
TTTGAGTCCTCGGGCAAAATACCACCACCACCACCCCTCCCTAGCTCTAAACCAAACCCACA
AAACAGTCCCAAAAACCGAGTGGGGA

>hes1-4
CCCAAGGTCATGCAGTCAAGGAAGCACCACCTCGTCCGGGACCAGAGCTGGAGAAATCTTT
CACATGATCTCAGTGGGAGGTTGGGGGAGGGGACGAAGGGACGAGCCGGTGCGCCTTGTG
TGCCAGGCCTCCCGGACGCGGGAAAGACTGGGGGCGGGGATCAAACAACGCGCTGGGAT
CCCGAGCTGCCCCGAGTTCACGGCGGCGGGAAAACTGAGGGGTCTGGGGCACCCGGGTG
GAGGCCAGGGCAGGCAGGAGGGAGGCAGGCAGCCGCCCGGGCAGTGCGCACCGCCCGC
GCCGCGCGGCAAATCCCCCAGGGAGGCCGCCGCCAGAGCCCTGGCGCTCCCGGCCCGGC
GCCCGCCACGTGGCACCCGGCGGCGGCGGCGACTCCCGGCGCGCAGCCCCGGCCAGCC
GGCAGCACGCAGCCGCCCGTCTCTTCCCAGCCGTCCGCCGGCAGCCTCCTGGACGCAGCG
AGGGACCCGGGGAAGGGGCGGGCGGCAGCGAAGCCGCTGGAACCGCAAGCCGCCGAGC
GGAGGCAGGAGGCTGACCCGGCCGCTTCCTAAGTGCGGTCAGGCATCTCGTGACCGCGGC
GGGCGCCCGGACCCCTCCCCCGCCGCAGTCACCCGGGTGGTTTCGGCCACGCTCAGATCC
CCAAGCCCGGAGTCCCGGCGGGCTGGGGGTGGGGGGTGGCGATGGGGGGTGGGGACGG
GGAAGGGGGCCCACGAATTCCCCGATCGCCACCCTTGGGCGTGCGCTC

>hes1-5 (MG3)
CCTGCCCGGAAGGATTGACCTTGGCCGGGGCGGGGGAAGGGAGGCCAGCGCGGGGGCTC
AGCTTTCGGGCCGCCGCCCCCGCGGATTCCTGGCTCGCCCGGGCCGGAGGAGGGGGCCC
CGGACACACGGACGCACGCACACACCCCACACGCAGCGCGCGCCAATGAGCCCTGGCCAG
GCGCAGGGGGCGGGGTTTTCCCAGGCTCGAGCACAGCAGCTGCTATTTACCTTCTTGGCTT
CTCCCGGGGACCAGAGGCGGCCCCCGCTCCCTCCCGGCCGGCCGCCGCCGGCCCCCGCC
TCCCTGCCCCCGGGGCGCGCGCACACACACTCACACACGCACGCACACACACACATCCTCT
GGGCCCCGGCCGCAGCCGCGGCGGCAATAAAACATCCTGGCACGTGCTCCGACTCCAGGC
GCGCCCTCGCCGGCCGGCTGATGTCAAACTGCAGCTCGGCTGGTGGAGCTCTTAAAGGGC
TCGCGCGCGGGGCGCCGAGGCCGCCTTGGCCGCCCGCGGGGTGAGGAGGGGAGAGCCC
CGACTCCCTTGCCCGCCGTCTATCCGTATTGCCAACTGGGAGCCTGCGGGGAGAAAGGTAG
AGAGAGTGGCGGAGGAACGAGCGCGC

>hes1-6
CTAAGAAGACCTAATTTATGAGAATTCATTTGATGGGGCTTTCCTGATAAACAGTCCTTATTTT
TTTACCTTCCAAAGGGCGGCTCCCAACTCACTCCCTGTAGTAGCCACTGGCCTCCTAAAGTA
AAAGCGCGCTCAAGCCACATTGCAGCCCTCCAGCATTGGGACCTTCATTTGTCTGTCCTTAC
TCAGGCGTAGCTAGGCATCCCCTGGCACCCGTATCACAAAGTTTGAAATGCCTCTCTTCACC
CTCTTCAAGCAAGCTGAAAAGGTCAACAGATTCTCTCTGCCAGGGTACAACTAGTTAGACTC
CCAAGTGGAGCCCGGGCCAGATGATTAACAGCAGACATATGTTTCTGATAAGTTTCTGCGCT
TGACTTTAATGGAGAAAGCATGTGGGGGTTGCGCTGGCAGGCACACGGGCCGTTTTTCCCC
TTTTAATACAAACAGCAAGCGACCCCTTCGCATGGTCATGCCCCATTTCCAGGCAAGATGTG
GGCTCCAGATAGAAGCAAAAGGGTTGTCTCGGGTTTCAGCTCACACAACCCTCCTTAACAAG
TCCTAACTCAAAGCGGACAGCTTTAAACTGTGCCAGGATCTGC

>hes1-7
AGGGAATTTCTTCCAAATCCCATCACAAAGGCTTGTCAGATTTTCTCAGATTTGGCCAGGTGT
TTGACTGCATCCAGGTGTTGGGGAAATGAAAACCACGAGCCCTGCGAGACCAGACACATCA
GCCGCGCTGTGGGTCTGGCCGGCGCGCCCTTCCTCCCCCACAGCCGGCCAGTCCTCCGCC
CAGCCCCCGCTCCTCCCGCCCGCCTCTCAACCCCCTACCCCCTTTCCCTTACAGCGGCGGC
TTCTGGGAGGAGAAGGATGAGGCGGGAGAGATCAATCTTTGAAGCTTTCCTAACAAAGATAA
AGCCAACGATTTTCTGTCTTGTTTCAAAAGCCTTACCTCTCCCCCGCCTGGCTGTAGCCTTTC
CCACAGGCCAGCGCCGAGTGCGGCTCTATCACAGGAATGATCTAGCAGACAGCAGCCGGT
TCTTTCCAGGACCTTCAGCTTCGACCCCCGGAGAGAGAGGTTTAAAAGATTGTTTTGTTTTGT
TTTGTTTAATTGGCTCCTATTTGCCTTATTTTCTGCCCAAGAAAGGTATTCAACGCATACTTTG
TCATTCCA

>hes1-8
AAGGTGGAGTCCTTGTGAGAATAAAAGTGAATAAATGTCTATCCAGAGTGGTCAGCTGTAAG
CCATGGTGTGTGCACACATACGACCGAATTGGTGTCCTGGGTACAGACAGTCTCTCTCGCC
CACAGACACCATCAGGAAATTTCAGTCCGGGCAGAGTGATTTACAAAGCCTGCTCAGAAGTG
GAGTCAATTAAGGTCAGCTTTCTATGTTGCTAAACAACAGGGGATTCCGGGTTCAGCGACGT
TGAAAGGCAGGCCCAACATACCCCTTGAAACCAGGCCTTTGAGAGGGTTCAAAGGACCGGG
AAACAAAAGCCCGTCTTTGTGGTGTTTTCACTCTTCCCCCATTGTCCTCTTTCACCCTCTCAG
GGCCTTCCTGTAAAGAAAGGGGCTGCTAATGTGCTGAGAGGGAGTTGAAGATTGTCTAGGG
CCAACAATGTTGGCACATTCTGCCGGGCCTCATTACAGAACCATCTGAAATGCTCAAGAAGT
ATTTCCCATTCATTAGCATAAATAGCAGAAAAACTCTTTCACAAACAAAGCAGGTTCCATCTG
CCCCCAGTATGTTCTCACCTTGACTTCAAATGGCCAGTCCCTCCCCCAGCACAATACCCGGG
GCGCCGGCCTCCGAGGCCCAAGCACCCCACTTCAGAATCGTATTCAGTGTAATATCAACAC
GGTAACCTGCATGTTTATTCATTGGCCAGCCCCCCGCCTTTTAATGGAGTCCCCTTCCCATT
GTGGCCACTTGATTCTTTCACAGACCTGAAAGGGACAGGGAGGGAGAGGCTTGCTCTCCAA
GCCCTGGGGATCCTTAGCAACCCACACCTTGGGAGTGGGT

>hes1-9
CGGGCCCTACGCTGACAAGATGGCAGGTTACAGCCATTTCCCTGGTGTTAGCTGGAACCAA
GGCCAGATCTGTTTTGCATTCCACTGCAGAAGACTGTATTGAGGGCTGGTCTCCCACTCTGC
CCCCAGAGGCCAGCAGCCTGAACCCCAGGCTCCAAGGAAGCTGGTGCCAGGACAGGCTGG
CTCACAGCAGCAGGTGGGGAGGGCTTGTTCTGGAAGGGTATATCACAAGACAATATTGTGT
GAAGTAATGGAGGGTGAGG

>hes1-10
CCTTATTTGTCAGCTTGAAACAGGCCTTCATACCAGAGAGGCCTGGAGGACTACAGCACTTT
CAAAATCAAACAGTTCCCAAATATTTGAATCTGCAGCTATTTAATGAGACTGGTCACAACTTT
GAAAGACACCAGTTAACGCCCCTCGTCCCTCCTTAGTTTTGAAACTGCTTATCTAATCTCTCC
ACCCCTCCACTCCCAACCCAGACTGTAGATACTCCCAAATGAAGCAAACAATGGTGGCCTTG
TTGCCCAAAGCTGATATTAATAGACGATTCCTTTTTATTTCAGCCTGGAAACACTGGCGGCAA
ACCAACCTTAGGAGGGACTGACTGTAGCGAAAGTCTAAAAAAAAAAAAAAAAAAAACGCGAC
AAAGGAAAAAAAAATCCAACCCAGCTTTGATCAGAAGGGTCTGAAGATGGATGGTGGTCATT

>hes1-11
AAAAAGAGAGAGAAAGAGAAAAGAAAAGAACCCGAGACAGACGCATTTTCTGATGGAACGG
GGCCACCGCGCCACGAGGATCAAAGCTGTGCCACGCAGAGGCGCATGAAGGATTACTCAC
TTTCTATTTTTTTTTTCACGCCTGCAGCACACATGGGGATCTAATTGGTCCTGGTCAGGATGG
GAAGTACAGACAGGCAGCCCCAGCGAGAGAAAGCGGGCAAGCGAGTGCGGAGCCCAGGG
GAGTCAGGGCTTTCTGCAGCTGCAAACCACCAGAGGCGGCTCACAACCACGTGCGGCCTTA
ATTGCTCTCCTGTGTGTTTCCTCAGCCCAAGACCACTAGTGTCTACTTGCAAGCCTTTCTGAT
CTCAGAGGTGATGAGTTTGGCGGCTGTCAGGCGTGCTGGGGCGTGGGGAAGGTGGGGCA
GTGAGTCTCAGGGGAGGAAGGCTCACACTGCTCAGGGAGGGG

>hes1-12
AGGCAGATGCAGCTGGGAAGTGGGAACCAGCCTGGGTTTGCAGGACTGAACCACCAACCC
CATCTTCCCTGGAGCCAGCACAAAGGGTTCACAGCATATCCTCAGCCAGCTGGCCCAGTCC
TGGTAAACACCTCGTTCCCTGCTCCCTCGCCCTTCCTCCAAGAAACACCCCTTCTGCCTCAG
CTTGGAGGATGCTTTTCGGCTTACACCCTTGAACCCACAACCCAAGCTCTTGGGGGCGGGG
GGCGGGGGGGCGAATCCTGACCCAGTCAGCGTCAGCACAGCCCGCAGCACCTGGCTCGCT
TTCCTCTACTCAGAGGCCAAACCCTCAGACACAAGAGAAACCAGAGCTGGCTCAGCTGGCC
AGCACACAGGCTTCCTGTCCAAGTGTTTGCGGCTGGGCTTCCTGCTGGCGGAAGGGTGGC
CTGCAGCTCTGCTCTGACATCCCCGGGTGGCGGCCAGGCACGTCCAGCTGGCACCCGACA
GGGCTGCTGTGGCTTCACTCCTTGCAGCTGTCAGTTGGTATTCCCAGGGACGCTGGGGTCA
GGCTGTGAGAACTGTTCAAGGGATCCTTTGCGAGCAGAGGAAACCGTGAATAAGACCCCAA
CGTGCAGTTCAGGCTTGTCCCAGGCAGCCAGCCAGAGCATGGTTCCCAGAC

>hes1-13
TAAGATTTTTAAAAGAGAAAAAGAAGAAGAAAAAAAGCTTGTTCTTTCTCGTTTGGGTGATCG
TTAGCAGCCTGACCTCGGAGGCATCCCACGCGCACTCTCTGTCCCCCTGACAGCCTGGCCC
GCACCCCTCCCGGCCGGATGTGCGCGCAGAGGGCCGAGGTTGGGAGCGTTTCCGGGACG
GCTGGGTCACAGTGTGGCTCTGCAGTGTCTGGCAGCCCCACCCTTCCTGGCAGCCAAACCT
CCTCCTCCTCCGGCCTCTGAAAGCCTGCCAGCACCCGGGAGGGAGAGCAGGCCCTGGAGA
CACAAGGTCCAGCTTCGAGGGGAGGGCAGGAGCCCGCAGAGGGGACCTGGCGCTCCTCC
CGCCCTCCTGACCTGCCACGCACACGCATCTTAACAAGTGCCGAGTGCTCCTCCTAGTGGA
AAAGGAAGGATGCGCGACCCCGGCTTGCTGCCCTTCTCTGGGCTCCTTCCCAGGCCTGATA
GATGGCCACACCAGCAAGTCTCACCCCACCTCACAGTGCCAAAGGCCCATTCATATCCAGT
GCCATTTGAGTGTGGAACACTTTTAGGACCCATT

>hes1-14
AGATAACTCTACCATACACCAGCTGCTTAGCCTGGTTCACAGGCTATAGGGAGTGGGGATTG
TCTCCAGCCCTGTCCAAAGAAACCACAGAGGCCTTCAGGCTGTCCCCTGGAAAGTCTCCAA
GCCCCTGTCCTCATCCCTGCCCATGGTGGAGAGAGGGCATTTTGGAGTAAGTCACTCATCA
AAGAGGGGAGGTGACCCTTGTCCTGTTCAGAAACCGGCTGAATGAAGAAGCCACATGCTGC
CTTGGGAATGTGTGTCCTGGGGAGCAGCCCTGGAGGTCTGGAGACCCTAGATGGGAGGTT
CTTGGAAGCCACAGGAGGAGGAATGTCCGCTGCCCACCATCCCCAGCTGGGATCCTGTCAC
GGGACCGCCCTGGGCCTGAGCTCAAGGGCAGAGCAGGCAGGCAGTGAGCTGTGTTTTCTG
GGAAGGCAGCCAGTCCTTGTTGCCCTCCGGCTTCCGGGCACTGAGAATGGTAGAGCAAGC
ACTGGCCGCCTCAGCTCCCTCCAGTCCAGGCTGAGTGGGCACACCCTACTTCTGGTGCCAG
GGAGCCACAAACACTCAGCTCCTTGCTCTCGAGGGGAGGGGAGGCACAGTGGAGACTCAG
AAACACAAAATGCAAGTCCCTGGTAGCCGATCCTAAGCGAGTCCTGACTCCTCTTCCTGGTT
AAACTGTCTGAGGGCAAGGGAGAAG

>hes1-15
GGCCATCACTGGATCATCCTTGACTAAGCCTCAAACCCCAGCTTTCAGCCAGTTCCCTCTCT
CCTTCTCTCCCCTGAGGGTCATCCAGAGAGAAGCAGAACTTGCTTGACCTGACCTCAAGAA
GCTAGGCCCCCAAGGGGGGGACCACTGGAGCCTTACCCCCCTCTCCCCAGCCCCCACAGG
AAGATTCTTGTTTAACACACAATGAGAGACACAGAACCTGGAGGGCACAGGGCAGTTGCCC
CCCTCCCCAAGATCTTGGCCGCTGGCCCATCAGGGCTGGCAGTGGCTCAGCTGGCCTCAG
CGCACTCCCCTGGAAAGAAATCCCTGCTACTCACTCCTTGCTCCTACCCTCCAGCTGGCCTG
CAGTAAGTCAGAGCTATTGGCTCAAATCCTTTTTCTTTTTAACCTTTCCCTCACCACCACCAA
CACTGCTTCTGGGGAAAATGGTTTGTAAGATATTCTGCTAGGCCTCTTTAAATGTCTTTATTC
TTTGGGAAAATGCTTTAATATAAAGGTCCT

>hes1-16
ATTCTGGAGCTGATCAGCAGGTCCCTTGGCTTGGGGAACTTGCCGGGATCCTCGGAAAGAG
ACAAGGAACCCAGTGAGGTGACGTTGGGACAGGCAGAGAGTGTCAGGGAGCAGCCGCAGG
GGTGAACCCGAGTCCCGAAGGAGGCAGAGAACAAAGTGGAGTAAAGGAACCTGTGCCGAG
TGGTTGCAGGCGTTCCCCCAACACCAGCACATCTAACGTCAGGCGCGACTAGGCAGCCGC
CAGCATTAATTAGGTACAGATGCAGGCACAGGGCAAGCCTCGGCCAGGAGCCGCTCCCGG
AGGCGCGCCCCCCAGGCGCAGCCGCCACCTCCGCAGCCCGGACCAGCAGCCGCCCGGAG
CGCGGAGTTTTCCCCGTGGCGCCACAGCGCCCCCTCATGGTAGTCTCAGGCAGAGCGGCT
TCAGAGAACGGCAGACTCTCAGCCTGGAAGCCAGTACCTTCAGTACATCTCATACTCATTCG
GAGTGTTTAAAAATCCTGATGCCTCCACGTTGGCATCCCGTGTTTATTAAATTTGAATATGA

>hes1-17
GACAAAAGCCCGCTTCTTCCAACACACCCTGGCGGTCCTGGAACCCTGAAGTAGACTTCCA
TGCACCCAGACTCCAGTAGTAGATGTAGGCAGTAATGACTGTTGACAGGGTCGACAGCATA
GCGGTGTCTAGCGGCACCTTTCGGCGTCGTGAGAGGACACAACAAGCTACCTTTGTGCCAG
ACCAGCCTCACTGACACCAGGCGGAAAACCAATTACCAACTCCGTTCCTGGACGCGTGGGC
AGATAGGACCTGGCACTGCGGCTGTGCTGCCAGGAGGAGGCGTCACGGCCACCGCGGAAA
GTCGTTCTACCAATTGGCCACAAGGGGGAGTGCCGAGACCAAGATCCTAACATCTGCAGGG
TCACGGCCAGATGTGTGCTCGGAAGCAAACTGAAACCTCGGAAATAATTCACGGTGGGATT
GCATAGTGCTAGGTTGTCTACTCTTTCACAGCACCGTCCAGCTCTCCAACATCTTCTATTAG

>sox9-1
GAGGTAACATTAGACTGGACATCAGAGGCCTGTCAGGAGACCAAATGCCAGAGAGGTGACT
CTTTCTGAATGCCATATGGCAAACCTTAGGTGATTATAGACACATACCAAAGAAATGGGGTGC
CCACTTGCAAGGCAGAGGAGCCAGAGGGAACAAGGGTCTACCTACCACCTACAGGAGATCT
GGGAAAAACTAATTAACCCCTGAAATAGTTTCCATCTCTCCTGATTTCTCTGCAGAGACAATG
ACGAGAGACTGCCCCACCCCCAACCCCCACCCAGTTCCCTCCAGTTAACTCATACAGAGATT
CAGAGGAACCATCCTAGAAGAAATACGGCCTAATCCTGTTTTCTTTGGCCCCAATTCGATGGG
GAGTTTCCAGGTTCAGAGAGACGTTCAGGTCATTTTTCATTAAACCGATGAAGTCACTCCCTC
CCACCTCCGCCAGGCACCTCCCCCACCTGATGGGGCCCGCGTCTAAGAAGGTAAAGGCACC
TCCAGCACGGGCAATCTCAGGCTGAGTACAGGGCCCGAGTGCTACGGGCTTCCTGGCCAGC
CTCCCACAGCAGGATCAGGGCAACCAGGAAAAACGATAGTTATCAGATCGAAGGAGCATTAG
TCTGAGGTCTCCTCTGCAAATTCCTCGCACAAACACTGATTGAAGGCCTGTGATCCGTGGGG
GAAGCGCCCCCAACAGATCTCTCTCTACACCTCCAGACATCAGATTCTCCTCCTCATTAGTGG
GAAGTACACTTTGTTCTCCCCCACCACCTCTCTCTCCTCTCTCTCTCTCTCTTCTCTCTCTCTC
TCTCTCTCTCTCTCTCTTTCTCTC

>sox9-2
TGCTGACAATATCCCCCCAAATGTACCAAGCAACAGCCCAATCTAGAAACCCCCGTTTGTTTT
CTGTTTCACCTGTAAAGAAGCCAGAGCAAAATGATCCCGGACTGGAAGTCAGGTGGTCAGTA
AACAGCGGGGATGGCATTGGAATCCAAATAACCTGGCTTCCAGCCCTGCCCTGGATTCTACA
GCGTTCCCAGAGGTAGTGGTGGGAGCTAGACAGGGCTCTGTACCCGGCCAAGTTCAAGCCT
TTTTTTTTTTTTTTTTTTTTTTTTTTTTCTTCAAGGCAGGGCTGCTGGGAAAGCTAGAGTACAGC
CCGGCTGCCTGACAGGTTTCAAGGTCCGGTGGGGGCAGGGAGGGGAGTGAACCGATGCCC
TCTTTGCCTATACCTTTTCCCCCTGGTACTCCATAGCTAACCGCACACCGTGGTGTCTTTTCC
TCTCTGCCTGCTCTCCCTCCGGCGGCGGTGCTCCCACCCAAATCAGCTATTACAGCAAGGAA
GGTCTAGCGCTATTAAGGATCCCCTCCCTGGTTTACTTCATTTGGACTTCCATCTTGGTCATC
TCCTGTGAGCGGTGGGAGTGGGGGAACCGTGGGTCTGGGAAGTTTCCGGAAAGTATCCCTT
CTCTCTTGTAGCACTTAGAACATAGGCCCTGAGAAGAGGGGAGTATTCCACAGGTTGAGGGA
TCTAGCGTTCCACCCTGCAGGGGGTGAGTAGGTGGGGAGGTGTTTGGATTTGGAAAGGGGA
GGGGAGGGGAGGAGGAGAGGCGGGATGGGGGAGGAGGAAGAGGCTGCCTCCTCAGGGGA
AGCAGCTTTCCCATGGAACTGCACGGTAGCTGGTGCCCATTAGCATCCCTATGCATAATAAG
AGTTTGGCTCATTGTCATGCAAATGAATTCAGATGACAACACTCTCTCCTCGACAACACTGCC
TCGGCACTGGAAAGTTTCTCACACTGTGGCAGCCAATAGGAGCGCACGCCCTCGCCATCTTT
CATTAATTACTTCTGTGCCCTTCACTCGGGCAAGGCTTGTTCTCAGTCACACCCCCCTTCACT
TCCCAGCTGCTGCCTCATTCTGGAAAGGCCGGTGTCCTCCCCGATCCACCAAATAAAATATG
TCCTAAGGTAAATAAAAGCTAGAGAGACAGTC

>sox9-3
CCAACTCAGACGAAGCCAATTTGGACTGGACAGAAACCAAGGTGCTGCAGCCGTGTGAGGA
CAATTTTTCCTTGGCATTTCCCGTTCACCGCACTGCCACAGCGTGGCCCAGGGCTTCCCCCT
GTAAGCGGTATTCTCAGGACATCACTCAGTTGCAGCTCTGATGGATTCTCGGGGATGAGCCA
TTGAGTGACTCATCTCTGCCATTGTGTGTGCTGTCAACCCCACATTCTGCACAGCATGCTGGT
CAATGCCAGCGGGCTGGAGCTCAGCCACTAGGTCACTGTCACCAGCTTAGTTAGTTCTTGCC
GGAAAGGTAGTTCTCCATCAACACTAACCGTAGCGCCAAGAGAAAGACAGGGTATTGAAAGC
CCAGCCGCAGCTTAGCACACTCTTTCTTCTTTCTGAAACCTGGAACATCCAG

>sox9-4
ACCTAGGGGCTGGGATGAGAGGATGGGAGGCTGGTTAAGTACCAGTTCAGCAGCTCTGTGA
TAATCAGATGAGATCTGGCTCCAGGGCCCTTAACTAGTGGGACGCTGACTCAGCCGATGAAA
AAATGGCAAAAGCTAATAGGAAAAAATGAATCCCACCAGGCAGCTGCCTTCTCTTGCACCCC
AGCTACGAGGCCGAAAGCATGCCGGGCTTCCAATAAATATGAACTAATAATCAACTATAAAAG
CACGGAAATCGTTGCTCTCCCAGGCTGGCTACCCGCCAGGCTGCTTCTCAGAGAGTGATGA
GCAGCTTTTTTATCTGACAGTGGATCTACCCTCTGCCCAGAGAAACGATCAGGGACTGGATC
CAGCTGGCTTTCCACAGCAGTGTTTGCTTGGACGGAGTTCCTCCTCCAGCATCGGCCTTATA
GCACACCGCAGAGAGCCTCACCCTGGCTTTCGTCGTCGTCGTCTTTTTCTTCTTCTTCTTCTG
TTTTTTTTTTTTTCTTTT

>sox9-5
TGTTAGCATAAGGGCCATGGATCGTCAACTCAGGAAGCAGTGTTGTCAAAACTTCTTATGTCA
GAAGGACAAGAAGCTGGCACCAGGAATCCAGACTGGAGCGTAGATGAGAGCTGCAAGTTCC
GACTTTCCAGACCCCTCCCCCACTCAGGGTAAGATCCTGATTGAAGAAGACACGTGAGAGGT
CATGCAAGAAGAGCAGGGATGAAATGGCACGTGGGGACACAGGCACAGGAGATTAAACCCT
GCAAGGAGGGAGCAGAAGGACTGGTGCCTGGAAGAAGGTTGGGAGACAGCTGGTTGGATC
ACCAACGCCAGATGCTCCCAATAGCCTGGGTAGGCTGGAAGTGAAATTAGAAAAACGTTTGA
AAGTCCCATCTCGTCAGGACAGTAGGGATGGAAGACAATTGCAGTCGGCTGAGGAACAGGG
AGGAGAGGAGGGAATGGGGTCAGTACCCAGAGATGACACTGGATATGCCTGTGAATAGAGA
AAGAAAAGGAGGAAGGCAGACTTGAGGCATTTTAGAAGGTGTGTGTGTGTGTGTGTGTGTGT
GTGTGTGTGTGTGTATGTGGTGTGTGAGCATGTGTGTGTATGGTATAAGCATGTGTGTGCGG
TGTGAGCATGTGTGT

>sox9-6 (MG11)
AAAGCTCTCCAGCTAAGTAAGACCTATGCCTTCTAACAGCCCAGCCTGTCCTCAGCCTGTTCT
TCAGGCAATTTCCCTCTTCCCCTTAAGTCGCCTTGAAAAGCAGCCCAGGGCAACAAATCCCT
CCGGCTCCTCATTCCAGCACCGCTCTAATTAATGCAGGAGAAAATTAATTACAGAGGGATTTT
TCAAGACCTCTGCATCTAATGACCAGCCCAGGCTCCCCACAACCCCTCTAACTAATTGCAGCT
CCCCATTGGCCAGGCCCAACCCGGCCCTCTGCCTTCCCCTCCCCCTCCCCTCCCTTCCCAG
AACCCTGGAACAATACCACAGGCTAATTAGGCAGGGAAAGAGTTTCTTGGCAAAGGGGCGAA
TGCTAGGTCAGTACCTTGAACAACCCAGAAGAAAAACAAAACAGCATTAAAAAGGGGGGCGG
GGAGGTGGGTGAAACCTGTTAATCCTAGGCACATTTCCGACAAATATTCTCTCTCTCTCT

>sox9-7
CTCTTTTTTTTTCAAGTGTTTTCTTCCTGGTAAACAATGTTCTGTGGCTAGCCCTGAAGATTTTT
AGGACTCCGTTGCTTAGTGATATTGGGGAAAACACCAGGTCCCCACCTCAGCTCCATTTTGT
CCCTTCTGTTGCTTGTCCCCACTCCCCTGGGAAGTGGGGACATGGTCCCAGAGGAAGGGAC
AGGCTGTGTGTGAAGAAGAGCTCAGCTCTTCCCTTTCTTCCACTCTGTTTCCTATCTCAAAGC
TTTTCAGAGTCAGGCAAAGACGCTTCCGGCTCACTTGCATGATGTTGTAAGCTGGTGCTGGC
CTGCCCCATGCATCTCTCTCTCTCTCTCTCTGGCAAAGCAAATGTGCCCGATCTGCGCTGTG
CAGTGTGGGAGCTACTGGCCCAAGTGGCCATCAGACATATCAGGTACCTCACATGTAGCTCC
TGTGGCTGAATGGGACTATTTCATTGTCATTAATGAGAATCAAAATAGCCATATTAAATATGTG
ACTTGGGGGAC

>sox9-8
TGTCCCATGTCCCTCAAGACTGAACCTCGCCGCCCAACCTCTATGCCTCCCTAATCTCTAGCT
CAGAAAGGATGGCTGGAACCACTGTCTCCTCATAGCCCTGGCATCTGGAGAGCTTCATGGCC
CACTCACTTCCCCTACACAGCCCCAGTCACTCCTCCAAGCAGGGAGGGTCCAGATCACCCAG
TGCTAAATAACCCCACTCCCCCCAACCCGGTAGGAGAATCTGTCCTGCTGCCGCTTGGCAGA
GGAGAGGCAGGAAGCTATTTAGATAGATTATCTCCCCTTTCAGGAAGTTCTGAGGAACTTTTC
GATTGCAGTTCACACAAACTTTCTGTCTAATGGTCATTTAGTGATGCCGGCTCATTAGGTCAC
CAGAGAGGAATGCTAGGCCAATTCAATCTCATTGCAGAGTCTCTGCTTGCCACTCTTCATCCG
AGGGAGGAGGCAGAGCTTCCGTGGTCCTGTGGTAGACCAAGGCCAAGGGCTCAGCCTAGA
GGTCGAGAGGGTGAAACCCTAACCTCAGAGCCCCTTCTTAGCTCCCACAGAAACACCTCTTT
CTTGTAAGAGAGGCATCC

>sox9-9
CAGTGTCCGAATAGATTTCTTGTGGCCTGGGACCAGCTGGTTGCAGGACACAGCTGTGTAGA
TATCCACATTCAGCAGGGGACAGGGGAGTTGGCCTCTTGTCCAGAGAGCCTCAACGACCCC
CCTCCCAACACACCTCCCAGAATCTGGCACTCCACAGCCCTTCTAATGAGCTGTCTCAGGGA
GGGGGTGGCCACTTTCCACAATATTTTGGCCACTGCTTGTCCGTCTTTAGAATTCTGTCTTCA
GTTTTCCATGTACGGAGTGCCGTCTGCCGTGACCTCTCTCTCGCTGCCATCTCTGACGGCTT
CTCATGCGTGAAACATATGTTTGTTCATTATTTTGTTGTCCACAGCCTTCCCTCAAAAACCGTC
CTGCCCGGGGCTCCCTCCCCAGACCCTTTACCCCCATGTCACACATATAATGAATGACCATC
CCTTCAGACAACAAGGTTGAAAACTTGTGGTCTCCAAGGCAACAGGGCATCCTGTGGTGGGG
GTCCCTTATCCAGCCAGTAAAGAGCTAGGAATAGAGAAGTGGGGGAGGTCCATGCAGAGAT
GATATCATTCCTAGAGCCTGGAAGCAGCCAATCCTCTGACAAAGACATGATGTCATCTCCCCC
CAGGCCCACCCCCTTGTGCCTAGGTAGCCCCACTGGGAATTCTAGACAAGTATTGAACTGAA
ATTGTATTGCTGAGAGAGAAAAGGGGTGGGGGTGGCAGTGGAGAGAGAGAGAAAAAAATCT
ATGGACTTTCTGGATGGCCCAGGCAGACACGACAGTCTTCACTAACGGCAGCCCCATAAAAA
TGTCATCAGCTCAGGCTCTCCTGCATTACAACACAATGATTTCTTTGGGGAGAAGGAAAAAAA
T

>sox9-10
CAGGTCACACACACACACACACACACACACACACACAGAGGCAGAGGACATTTCTGGATGGA
ACGGGCAGACGTGGACACACTCATGGACACATTCACTCACACCCAACTAAGCAGCTCTGGGC
CCCCTCTCAGTTGCCACAAAGATGGAGAATAGCTGTAGGTCACCAGGGTAGGAGCCTGGTCT
GAGGCAAAGCTGACTGGCCTAGTAGAGTGAGCCACTTGGGGAACGGGGAGTGGGGGAAGA
GAGGGGAGTCTGTCCCCAAAACAATGACAGCATCTAGGGCTTGGTGCCAGGCTCCCAGGAG
AAGCAAAAAAGCCTGGCTTTGGGGAGGGGTGTAAGCTCATTAGAGAGCCTACTGAAGTGTTG
CCACCAGGCAAGGACAGGGGAGGGTGTGTGGCCTTCCGCTGCCAGCTTTCTCTGCTGACAC
TCAGAAGCAGGGCTGCCTAGAAACTGGCACACCAAAGCCTCTCCTCCAAGTGCTACAAATGT
TCCCAGGAGTCTAGGACATGGGCTAATATGTCCAGTGGCTGTGACCAGGCCAGAGTTGTTCC
TGCCTTGAACCACGCAGAAGAATCTAGTTCTTCCA

>sox9-11
CAGATCTTGGGAGAGGAAAACAGAAGAAGCTACTCAAAGCTTGTTAGAATGGGACACTCAGG
AGGCCGCACGAAGGACTGAACGGTCTAATCTGTGCTGTTGGCATTAGTCATCGTTAGTTATC
CATCCTTAGGCTCAGTTCATTAAGGGACCTCATCCCTCCCCCAGTGTCCAGCTTAGGGTCTG
GTGCATTGACAAGCAGTCTCCAGGGAGGAGACAGGTCTCGGGGAACACAATCCCAGCTTCC
CCACAGGTCCCAGCCCCAGCTTTCCTGATCATGATCGTAACTGGCATGTGTGCCGTCTCCAG
GCCTCCGGAACACGTTCTCATGCCTTTTCTCTTTTGATCCGAGGGAGATAACGCAGACAGGA
GCACGCACCCGAGAGAGGCCACCCTGCTGCACCACACACTGGCTGAGCAAGAACAAAGACC
ATAAACGAAGAAGGAGGATGTTTGCTCTCCGCTTCCCGCCTGCCTGAAAACAGGAAACGTGG
AGGCCAGCTCTGACCAGCCTTCCACCTCTTCCTCCCCCTACCCCAGTTACACAGCCTAGGAG
GTTTGATTTTTATGACTGATTTTTTTTTTAAGTGGATCATATCTCTTCCGAGCTTACTCTTTTAC
CTTTCCTTATTCTGCTCCCA

>sox9-12
TCTCAGGAATGCTGGGAGGAGGGCGAGCTACAGTGGGGGGGGGGGGCAGGGAGGGGGGG
GACAACCCTGAGGCATTGAGTAGCGTGACTGCCTGGGGCCAGAGCAGGCAGTGGTGCGTG
GATTCCCTTCAAGATGAGAGAGAAGATGCGGTTGGGAGCCACATGCCATCAACTGACCTCAG
AGCATGAACCTCACAGAGCCTAACCCTTCAGGCCCCTCAGGCCTCTGCTTGTCTTCATTAGC
ACTGAGGCCACACACCCCATGGGCAAGACCCTGCTCCAGCCTGCCCAGGGTTTCTCCAGGA
CTCGTGCTGGGGGGCAGAGCCCTGCCTGGCGCCTCTGGGCAAGCAGCTTTGGGGATGGAG
CCAGGCCAACACTGGCTCCCCACACTCGGTCATTACCTATTGAGAACCCAGGAGTCATTACA
ATTAAAACACATTGC

>sox9-13
AAGGGGTTTAGGGTGGGGGTGGGGGTGGGGTGCTTGGGGAGGTCCCTTTAGGAAGGAACA
CTGGGATTAAAAGAAATTAGAGCAGTTGTCATGGCAACACAACCAGGCTGGGCCTACCCAGT
GATTATTTCAATGGGAACAGGATGGAGGGCAAAGTGGGGCTGCAGAGGGGGTGCTGAGCTG
CACAGGCAACAGGCAAAGGCCTTGCTTTCCCTCTCAGAAAGGGACCCAGTGGCCTGGGAGA
ATTGTCCCCAAAGCTAACCACAACTGCTTTCTTATTCTCAGTAA

>lpl-1
caGTTTCACAGCGTTGGTGAGGTGGGAGGTGTGAAGAGAGGAGCTAAAAATCCCTAAAACTT
AAAAAAAAAAAAAAAAAATCCCTGAAATTGAGAAAGCAGTTGCCAAGTACACTCAACCGTGTG
GTGAGGGCGCCACCTGGTGGATTTACACAGGATGAACAAAGACTGCCCAAGAATGTCAGCC
CAGCCTCCTTCCAACGCTGAGTTCCAGACCTGCCTGATACAACAGAAAAATAATCCCGAACC
CCTGAACCCTAGTGTAACTAAAACAACCCTGAATAACAAAAGAACCGATGGGGATTTTACTAT
CCCCAGTTTCAGGTTGTACTACAAAGCTATAGTAATAAAAATAGCATGATGTGGATACAAAAA
CAGACATGCTGACCCATGGAATCAAATTGAAGACCCAGACATAAATCTACAAGCCTATGGA

>lpl-2
TTTTTGGCACTGCTTTATCTGGGAAAAGGAAGTCTGCAGCAGTTGCTTTTGATTACATGAACA
GCATTGCAGCAGAAAATACTGACGGCCAGCTGTGGTTTGTCTCTGCTGAGTCTGCAGCAAGG
AGTTATTAGGGCAGAAGGGACTTGCGGTAAGAAAAAAAATGTTGGTAAAGTGCTCCACACTG
TCGGTCTTGGTCAGTGCTTGAATACTAACTAGGTCACTAGACCATGTTTTTCGGGGGTGTTG
CTTCATGTCCTCTCCTTTATCTTATCTCTGTGTTATCCAAACACACAGAGAGCCTGTGAGGTT
ACTTCAGGTCACTGTGGGAGCCACCCGGATGGGTTGGGCTGCTCACAAATCTGGCAGGGAT
GAGGCACCACAGAGGCAGCAGGGACAGATTTCGGGTAGCAGACAAGCTGAACACGCGAAG
TCACCGCAGTTTAGCCCAGGGAAATTTTTCTAGGTGCATTTAGAATGGAC

>nhlh2-1 (MG7)
GTCCTGAGTGAGGGACTGAAGCTTCTGCCATTTTAATTCCTTTGTTAATGTCTTTATGAATGC
AATTAACACTTCATTCACGCTCCTTTGTTTCTGGATCCCATTAGGATGTGGTTTGTGCCAGTTT
CTCTCTCCCGGGAGACACCCCGCATCACACAACACTTCATTCAGCCGTGGGGCTGAGTCCT
GACAAACCCAATTTCCAGAAGACTGAGTGTGAGTTGACACCAGGCTGCAGCAGTTGCTCTGA
AGGGAGCAAGTGACTCTTTCCCTTCCAAGATGGAATCCACCTCTTCAGAGAGGCATGCTTGT
ACAGGAGCCTGCCGTGGTCAGGGAGGGAAGAGACACAGTTCCTGGCAGACACAGAGTCAA
GAACTGAAGTCAAAGAAGTACTCAGAGCTGAATGGGCTG

>nhlh2-2
TCAGAAGTGTTCGCAGAGAGTTCTAGCTAGATTTGTTAAACTCCTGAACAGAGGAGGAGACA
GCCTGAGGAAATCCAAGGATCCCCTTAAGGAAAGGGTAGACCTGAGGTCTGGAGACAGGAT
CGGGTCAGTGCACCCCGCCCCCTGTTGGAGAGAGGAAGAACTGCAAGCGGCTTTGGGCTG
GAATCTGGAGGCCTAAGTGAATTAATTGAATGGCAGCTAGCCCAGCCCTGGAGAGGTGCTG
GAAGGAGTGGAGTTCGCCCTGGACCTCTCCTCTGCCTCCCGCGCAGCAGTCCACATCTGTC
CTGGGACAGGCACACAGACTGTGTAATCAGGCTCAGCTGGTAATCAGGGAAGTGCCGAACA
GACGCTAGACGAAATTATCTCCCTGTCCCAGACAAAGTGGCCTTGCAGATGAGGGTTA

>cartpt-1
AACTAAGTCAGCTGAAACATCTGTGTGCAAATAAAAACTTCCACAAAAACTGCTATTTAACTTT
TGAGATTCTTTTCCTCATTGTCGTGGTTTGCACATTCTTAAGGGATAAGCCTGCCCACTAAGC
ACATCACACACACACACACACACACACACACACACACACACACACACACACACACACACACA
CACACACACACACACACACACACCTCCAACCAACAGCTTGCAGTGCCATCTTCCAGCAGTAG
AGGGCAGTGGAGGACTGCACTCTGTAGCACTTGGCTTGTGCACCTGAAGATAATCTCTCAAA
TTTACCCAGGGCTTCAAGTCAGTAATGAATACTCTATCTTCCCCAGGCTCATCATTAGGTAAA
ACTCCTTGTTCCCAAAGACCAGTGTGTTCCTTGATCTTTCTATATTCATCAGACTTGAAAAGCA
AGAGGCACTGCAGTCAA

>cartpt-2
CCTGATATTGTTTGTTTAATGTCTAGCAATACCCTGGCTCATATCACAGTGGATTTAATTACTT
GGGCATACACAGTTATCCACACAGATAAGAGAATGTGTTTATTTGGGTGGGGTTGGAGAGAG
ATGGAAGGATCCAAGATGCAAGCATCAATACCACTGTGGCGACATAATTCTCTGTTTAAAATG
TTTGAGGGATTTTATGGTCTTTCCTTCCAATTCAGAATTAGTACAATCACAGCCCTCTTGGCT
GCTAGGAGGAGGAAGGGAGCCACAGCAGAGCTCGGCGGCACCGAGGGATGAGCAGGCTG
CTGCTGCCCTACAGTGGGAATTGTCGAAACGGCAGCCAGAGAAGACAATTCGCCAGCTGCC
AGCCAGGGAGGAAACAGAAAATATTTACTGTCTACAATTCCTGTTTCCAATTCTCTCTCATTAA
CCGCAGAACTGTCAG

>cartpt-3
TACATGACCAGAAACTCAATTCTTGCCTAGACGAGAAGAGAATTCTATTTAACCCAAGGAATA
CCACGGTGAGATTTCTACCTCCTGAGAAACAGAGACTCTGCAAGGGCTGAGGGAAAGGCTC
CACCCTGTCTAGCTCAGGGTTTTAACTGGCTTATACAGGGCTTTGTTAAGTACCAAGCCCTAG
CGCCATCTCCTGGTTGAACTGAGAACTGGAAAAGAGGCATTTTACAGAAGGACCCTTCCTCG
CCTTATCAGAAATTAAGTTCAGGAGGAAAACCTGGTAATTTCGTCGGAGCGGCTGTGTTTTCA
ACCTCCTGTTAAGTATCTAAATGGAGAAAAGCAGAT

>cartpt-4
GCATCCATCCACCCCGGTTCAAAAACAACCAGAGTCTAAGCTGTATAGGACAATCTGTAAGA
ATTCAGAAACCAGAGTGGAAGAACTCCCAGATCACACAGGCCCACCTCTGATCTGCTTCTCA
AATGGATTCCTCACAAAATCAAATTAGCCCATGGCTAGACACATCTATTCAGGTAAACCTCAG
CCTGCAAACAAAGTGGGTTCTTCTAAAATATGGCAGTGGAGGTGGGTTGTTTTGGTTTGCTG
AGCAATTATCTTTCAAAGAGCAAAATCTCTGTCTGTACTCTAGACTATAATGGGTTTACCCAG
CTCAGCTGGCCTGATGACTCATGAGAGCCAGGCAGACCAGAGGGCTAATGAAGTGCGTAAT
TCTCCCTCAGAGGAGCTAAGCGCTGGTCCAAATACAATTCCATCACAGAACAAAACACAATTA
AAGAAACTTAGGCATTTATTGTGTGATAGAGTTCAGCTCAGGACCAAGCTAGGAATTT

>cartpt-5
ACGGTTGAGCTCCTGAACATGCAAGCTTCCTGATGTGGCTTGCAAGGCACATCCTGTTTCAG
GACCTGACATCCCCAAACTCCATATCTCACTCAGCCCACCTACAGAACGGCACAGGCTTTGA
CTCCATGTTCCCACCAGCCCCTGCTGGCTTGGAGACATCACCATTCTTTTTTTCTGAGTTCCG
TCTCATTATCTAATTTGCTCTCTCACCAGAGGTTTTGGAGAACATCCACATTGTGATTGGCTAA
TGTGGAGACACAAGCACAGTGAAAACAGGGTTGCTTGCCTTGGGCCATGTGTTGCCTCTTTG
TTCTTAGGCTCTGAAGACAACCAATAGCAGGTTACAACTCAAGTGTCGATTCAGGCGTTCTG
CCACACATAATTAATCTGATTTTAAGCTTTGCACTCCCTTCCAGGGGCTCTGTCCTTTCCCAC
ACCCCCGTACAATCTTTGGGTGACACACTTTTCTAAGCTTGCTTATTCTGCAAAGTTTCATCTC
AGGGAGCCCTGGATGTCTCTGTTGGAGAAAAACAGGAAATGAGCGGGGGGCTGCCACCCTG
TCATCTCTAGACattac

>cartpt-6
ATCACCTGCCCCTGGCCTTTCTGTCTGCATTGCTTTGATCCCGCCTGGCTTCTTAAAAGCTCT
TGTTTTTGCTGTTAGCATTTTCCAGGAGCCTCTTTGGGTCCTGGGATGTCACCTCTCTGGCAT
GATTCCTTCAGGCTTGTGTCATCCCTTGTGTTTGTCTTTGACTAAATGTGTTCCCTGCTCCTC
CCTTTTTTTCCTCTGAAGGAACAATGTCATACCACTCGTATTTTATCTCAGTCTCTCCCAGACC
TCCTAATTAAGGCATCTTCCTTGGTAGAGCGTCAGGCAATGAGATCGGATCTATCTTTCTGGC
TTCCGTCCTGAGCCTTCAGCTGCCCAGACCACACACTTGCTGTTCAGTTCCAGAGGGGTGAG
AACCAAAGCGTTTGCCTTAAAAATGCAACCCTATTCTAGGGTCTGAAATTAAAGCAAAAATGA

>cartpt-7 (MG2)
AGACAAGTTTCTAGCTTCAAAATGCAGCTTTACAAACAACCTTTGTGCTGGAAATTGCCCAGC
AACAGGCCCTGCTATGAACTGCAGAGCTGCAAGATCCGTGCAGCACTGATTGCTTCCCTGCA
GCTCACCAGAGGCCAGGAAGGCAGGCCCTCCCCCACAGGGCATGCCCAGAAACTATAGATC
CGGCCTTAATTACCAGCAATTAAATAGGCTTCAGCCTGCAGTGCAGAATCCGGTGCTGCTGT
AGCCTCTGGAGGGCCTTTCGGGAAGGTGGCTCAGCTCTTCAGGAGCCTTCCTTACCCACAC
CCTACCATTTATTTAGTTCCCTCAAACTTCCCAGGTGTCAGGGAATCTG

>cartpt-8
ACACACACACACACACACACACACACACACACACACAGAGAGAGAGAGAGAGAGAGAGAGA
GAGAGAGAGAGCCCTGTGCCATTTTCCCCCTTTTAAACAACTATAAACCTATCTTTGAAATAA
ACAACTAGGCTCTGTGGGCTTAGCAGCACAACATCTATGCTAATCCCTGATCAGCCAGGTG
CTCGCCCCCTAGACGACCTTGAGATAGCCTTCTGCTCCTTCTCAGTCTCCAGTTACTTCCTC
AGCTGCTATCACCAGGCTCTTCTGCTCTCCTGGCTGTCAGTAGATCAACAACTGAAAAGATA
GGAGAGCCACCAGCTAAAAGGAGGTTGCTACTGAGAGCCAGGGTGAAGAAACACACTGGG
TCCTGCTGGA

>cartpt-9
AAATTAACCTGTTTATGAAAAGGGATGTGAACAGACCCAGTAAACACAATGCATTTCCCTCTT
CAAACGAGAGGCAGACTTAAGACTGTGTTTCTGAGCGGTGTGGAGATGCCTGAGGAGCAGC
ATCTAAAAATAGAACCAAGGCTTATTGGCTGATCACTATGTATCCCCTGTGAACAGATGCTGA
CTGAAAGTCTAAGAGATCCTAAGCCAGTGGATCATTGTACTATTGAGGGATGCTCCACGCTA
TGGTGGGTTAAGAACACATTTCTTCCTATGTTCGTTGTGGAACTGACTCCTGGCTCTCTTTAC
CCTCCTTCA

>tfap2b-1
AATACTCTTAGTCATAACATGGTTTTCAAGAACCAAGAGAGGGGAGGGATGCGTTTAAAAAAG
AAAGAAAGAAAAGAAAGAAAAAGAAATTGAGCTGCTAGTTGTCGTTTGAATCTTCAAAATTCC
TACAGAGGGCGGTGTTGCCTGTTCAATGAAGGAGGGAACGGTCCCTGGGAAAGATTTGTGG
CGAAATAGCTGGGATTTTTCACAAAATGCCACATCGAAGAATTAACAAGGATTTCTATTATCA
GTATGCATTTCTTCGGAT

>tfap2b-2
GTTTCTGAAAGGGAAAAAAGGCTAATAACCATTCACTGGCAAATTGCTGTTCCTTTAGAACAA
GGAAGTGAATGCGAATGAAAAAGTGGCATCCCAGGGGAATGGGAGTCATCGTAATTAGACA
GGGCGCCATGGAGAGAGGCAGCAAAAAATTACTGGGATGGATGAATGAGGGATTGTCTGTC
CTGCTAGGCAGATGCCCTATTTCACGTTCTCACTTCTGGAGGGATAAGCAAATGGCCAGGCC
TTAGACTTTTGTGTTTTTCTTTCTTCTTTCTTTCTTTCT

>tfap2b-3 (MG12)
ATTTATCGAGTAGAGAAAGCTGATTAAGGGCAAAGAAAGAAGGCTTGATCTCACAGACACGT
GCATACATAAACACTTCTGCCATCCTGCCCCATTCTGCAGCCCCAACTGTGCAACCCACTGA
GCACATTAGCATTGAGCAGGACAAATGACCTATTTTCAATCAGCTGGAGTCAGCTGCCTCCC
ACTTGTCTCAGCCTCTCTGCCTCATCATTGTTCTTCAGGCCCCCAGCAGCAGGAGGTAGAGG
ACACGTGGAGCCATTCTCACCCTCTGGCCTCAAATCCAGTTCTTTTCATCAAATTGTAGACAG
ACACTTTCCAAGAACTTGAATGGGGATCTACAGCCTCCTTGGTGACTGCTCATTAATCTGCTT
GTTCAGACATTCCTCTGCCTTTTGGCTGGTCTGTCCAACCCCCCGAGGACAATAATACCCAG
AGAGCAATCACTTCTTACAAGCTGTAAGTACAATTCAGGAAGGCAGGACCGTCTAATAAATTC
TG

>arr3-1
AACAACCGGCCTGAGCCAGCTTCCTGCTCTACTGCTTCAAGCTGGCTTACCTTGAGGGGTTC
CACTGACTTAAGTCTGCCAGGCTTCAACCGAGTAAAGTACAAGCAGGCTTGGGCTTGTCCCT
GGACACCGCTGCAGTAGTAGCTGCTGCTTCCACTGCCGCCCAGTGGCTACTTTAGGAAAAG
ACCTCCCCCAGTGTTCCCAATGGAAGTCCCAGCTTCTGCCACCCTCCTGGAGGAAAGCAAG
CACCACAGATCACACTCCTTGTCTCTGAACTGCTTCTTCACTTTGGTCTCTGTGGCTTGTCTC
ACATGGCTTCTACTATTCCACTAGACACTC

>rho-1
GGCAGGGCTGAGCAGGGCAGGCGCAGCGAGGAGCTAACTGCTGCTTCTCTCTCGTTCATTT
GTCTGCTGCCCTGAGACGCCACAGCACCTAATAAGAGCATGTTATGTGTAGCAAACATTAGG
CCTGTAAGGAAGGAAAGGAGTGACGTCCCTTGACGTCCTCAGCTAGGCTGTGGTGACACAA
GCAAGAGGACTAAGCCACAGGTGAGGAGAAAGGGGGGGGGGGGTCTGCTGACCCAGCAAC
ACTCTTTCCTTCTGAGGCTTAAGAGCTATTAGCGTAGGTGACTCAGTCCCTAATCCTCCATTC
AATGCCCTGTGACTGCCCCTGCTTCTGAAGGGCCAACATGGCTACAGCTAGCTCCAGAGAC
AGCTTTTCAGGGCCCCAGCATCCAAGCATCTCACAGTTCTCCACTGACCACACTCCTGTGCA
GCACTGGGCTTTTCAATGCCCCTGACTTGAAGAGAACTCAAACTGCAGGTCAACTAGACTCT
GCAAACTTCACCTGTGCTGGGGGTTCCTAGCCTGTGGGGACAGTGTATCTTGAATACCTGCT
GCTATGGACCAAGAGCTGAACACACAGACAAACAGGCTCAGCTGGCCGGCATTCTGGAACC
ACAAATGAGTGT

>rho-2
GCCGATGACTTCTAACAATACTCTTAACTCACACAGAGCTTGTCTCACTGAGCCAACACCCTG
TACCCTCAGCTCAGTGACGGCTTTCAACCTGTGGGGCTGCCTCTGTTACCCAAGTGAGAGAG
GGCCAGTGCTCCCAGAGGTGACCTTGTTTGCCCATTCTCTCCCTGGGTCAGCCAGTGTTTAT
CTGTTGTATACCCAGTCCACCCTGCAGGCTCACATCAGAGCCTAGGAGATGGCTAGTGTCCC
CGCGGAGACCACGATGAAGCTTCCCAGCTGTCTCAAGCACAAGCTGGCTGCAGAGGCTGCT
GAGGCACTGCTAGCTGGGGATGGGGGCAGGGTAGATCTGGGGCTGACCACCAGGGTCAGA
ATCAGAACCTCCACCTTGACCTCATTAACGCTGGTCTTAATCACCAAGCCAAGCTCCTTAAAC
TGCTAGTGGCCAACTCCCAGGCCCTGACACACATACCTGCCCTGTGTTCCCAAACAAGACAC
CTGCATGGAAGGAAGGGGGTTGCTTTTCTAAGCAAACATCTAGGAATCCCGGGTGCAGTGT
GAGGAGACTAGGCGAGGGAGTACTTTAAGGGCCTCAAGGCTCAGAGAGGAATACTTCTTCC
CTGGTTAGCCTCGTGCCTAGGCTCCAGGGTCTTTGTCCTGCCTGGATACCTATGTGGCAAGG
GGCATAGCATTTCCCCCACCATCAGCTCTTAGCTCAACCTTATCTTCTCGGAAAGACTGCGC
AGTGTAACAACACAGCAGAGACTTTTCTTTTGTCCCCTGTCTACCCCTGTAACTGCTACTCAG
AAGCATCT


>rho-3
GAGCCCTCGGATTGGTTCCAGGCATAATGTAACATGGTATTGCCCCCCGAAAACCATCCTGG
TGACTTTCCCAGGCTAAGGTCTAAGGTAGGGGAGAAGAGAGGGACTGAATGGTCCAATCAG
TCTTATTCCATGTCTGAGACCCATAACAAGGAGAACCCTGGACATTCCAACCCTTCACCTTGG
CCGAGTCCCTAATCCTCGGCTAAGCCAAGGCCAAACCACAATCCTCTTTGGTTGAGTTCTGG
CCGTGGGCCTCTCTCTCTCTTCCTCTCTCTCTCTCACTCACCTTGGACCTTAGCCCCTGGAG
AGGCTGAACCTTCCCAAAATGCATGGTGACATTGTAGCCCCAGGAACTGGGTCCCATCCAGC
CTCCAGGCCACCATATCTAAATGAGACAAGAGAAGGTTGGGACAGTG

>pde6b-1
CTACAGAGGGTTGGAGGACAGTCTTCCTCTCCTTGCCTGTTCTGTTTCTTTTCCTCTTTCTTC
CCCAAGATACCCAGGTTGCCTCAGCACCTGCTACATAGGTCAACAACATGTAGTAGGGGAAT
CCCAGAATGGGAGAAGGTCCCCTCTTGGACAGATTCCCCAGAGGCAGTGTGCTACCTTCAC
TCCTGGCCAAGTGGGAAGGTTGGGCAGGAGGGTGCTGCAATCCTCTTATACTTATCTGTTAT
AAACAGGCCCCTGCCCAGCGACCTGAATAGAATAATCTGCAGGATTATCTTGGCCTTCACTT
TGCTTCCTTTTTAAGAAATGGGTCATCCATGAGCCAAATGGAGCATAAATTACCAACAAAGCA
AGAAATTTGGTATATAGGGGAGGCTGTGACAGATCATTAATTCTGGGGCGCATGGTCTACCC
ACC

>pde6b-2
ATCATTAATTTTTATATTTTTCCCTCTGATCAAGAACATTCTTCAAATCATTGCTGACCAAATAA
CATTGTATCCTTTGATGCTGAGAGGGGCCTGTACTGATTGGCTGCATGTGTGGGTGAGTCGG
TTGGCTGTTGAGAGAAGAGTTTAATAGCTAGACATCAGTGCCAAGGCCATTTCAGTCCTATTT
AACCAACAGAAAGCAGAAACACAGAGGGTGAAGCTCTCGGGACCGGTGCCCTGCCCTGTCA
CGAAGCTCCATCCCCCCAGGCGCTGGCTGTTACCACACTGGGTCAACTGTCATTTTGTTAGA
TGCTAAATTTCTATCCACTCTTGACAGACAGCAGCTACAATTTTAAGATAA

>pde6b-3
CTGATTTGGTTATGAGTTGTTTCTCCTCTGGGCTGTGGTAGACAAGCAGGAGGTCCTGGGCA
GCATGGATTTATCAGTGTGAGGTGCTAAAGGACAGGCTCACATCTAGAGATGTTCCCACATG
GGGCAGAATTGCAGTCATGGAGGCAGTAGCTAGGAATGGCCACTAGAGGGTACAACAGATC
ATGGAAATGGGCAAAGGTATCTGACCCAGGACACTGACAGAGGGTAGACACCAAGGGAAGG
CAGGGATGGCCATAAGACTGATCTTCACATAAGTGAAGGCAAGGTTCGAGTGAGGGGATTA
GACAGAGTAGGCCCTGAGAGTCAAAAACAAGAGTACCACAGACAACCTCTGCCACAA

>opn1mw-1
ACAACTGGCAAACTCCAGATCAGAATGCAGAGTTCAGGAAACCAGAAAAAACAACCACTTCA
TGCCACTAGGGTGTGACAAGGCAGTAGGAGGTGCTAAGGATCTCAGCGATCCCAGAATGTA
CTGTGATCCAGTACAGCAAGACATTGCCCAACTGTGCTTGAAAACACCAGCGTGCAGATGAG
CTCAGGTCCAGTCAGAAGGCTCAGAGGAGCAAAAGGGAAAGAAAACGAAACTGGGTGGCCA
TGGGTACGGAAGCCCAAAGAGGTGCTGGGACCAGAAGAGGGCGCCTGAGAACCGAGGAAG
CCGCAGATCTATTGAGTTCCCCAGGGCGTACCTGTGCTAAGCTGGCATCTAGGAGACCAAG
AATATTCAAGTATCAACAGCGAGAACAAATGCAAAATAAAAGGGGGGGGGGAGGCTGCATTT
GCACAAAGG

>car8-1 (MG4)
CCACATAGTCTTTCTTTATGCTAAGTAAAAAATAACCAAATTGTAAGGTAGGATGGCCTTTCC
TCCAGGAGCAAAGACCACACATGCTTTTGTTCTAGGGGACCAAGCCTGTATGCACATGGGA
GGCAGCCAGCAGAGGGAGCTGCTGAGAGAACTCAGAATGTGTGGCAATCTCTGATGCCAT
GAATCAGGAAAAGCCAAATTCAAATAATCTTTCTAGCTTCTGGATTCTTTTACACTGTCCCCA
GAGCGAGTAATTGTTTGGATGACAAAGCAAAG

>car8-2
AAAACATTTGTCTTAGGTCCCTAGAGACTATAGAGATCTATGACTTTACTGCACTGGATCTTT
CCCTCCTGATTCTTGTAGTTTTAGATATCTGTCCTGAATGTAAGACTGTAAATATAGAATAAAT
TAGATGTAGGAAAACAAATGAGCACCAGGGGGCAGCATAGACCTGATCCTGCACTGGGTCT
TGTACAGGTCCAAAGTGACTCTCTACTGAAGACATATCAGAATCTGAAAGTACTCAAGAGTC
CCTACCCAGAAGCCCCCGGTAGCAAATTCGTGACCTTTCTATACGGTGCTGAATTCCAACTT
TCTGGCTGAATCCTATCTGAATTCTTATTGGTGTGG

>car8-3
CCAGGAATTAAACACACACACAATCTTGAAAATTTAAGAGATCTGACAATCGCAGTAAACTG
GTCAAGAGGCAGCGTTTAGCAGACATGACCATGTGAGAATGTTACTGTTGTCTCCACGTTTT
TCTTTTCCCTTAAACTGTTCCTCACAGTAACAGCCTCAGAAGAATGCAATTCTGTAGAACACC
CTTAGGTCTGTGTGGGGAAAGCTTAGGCCACTAAGAAGTACCATAAATGCATTTCACTGTTG
GCTCAAACCCATCATTTCATTTCAGTAATGGCTAAATAAATAAATAAGTCTAAACGGGAGTCA
CAAGTTGCACAGCAAACTTGAGACAAGTTCGCCACCTGGTGGATATTCTTAAGCATCAATAC
AATTAAAAATGGAAGGCAGATGTGGCGAGACCAATGGAGACAGAGCACTGGGAGGAGGTTT
GTGTTTAGGTGACATCACATTGGATGGTTCTTTCCTAATTTCTCTTCTCCTCATCATGCCTCT
TTTTGCCT

>car8-4
GAATGGTCTTGTGATTAGCCAGCCACGGTGCAGTCAAGGTCTGAAGCTGAGAAGTCCTCGC
GAAATCTCTTTACCTGCTTCAGTCTCTTAGGCTGAAGGTGGTGATGCTAGAGCTTAAGGTTG
GCCTAGAGATTTCTCTGACCTCTGAGCTGCTCTGCTTGCTCTGTGGGACGGATCGGCTTCG
CAAAGCTATGCGAAGAACATCCTCTGGTGGCCACTGCCGGTATTGCCAATGTCCCTGACAG
GCCAGCTTCCCTCCACAGGAAGCTTTGCCAGCAGCAAAGGCATAGAAAGCTGCCCACAAGA
CTGGCCGCTGGTTTCCCTAGACTCTAGATCTTCCCACAGAGCTTCTCGCT

>car8-5
GTCATCCGGATTGCAAATTTTTCATAAGAACTCTGAAATTATTTTCATCTGTGCTCCTATGGA
CAGTGATCCCTGATAGGGGGCAATTTTCTCCCCAAGGGAAATAGACAGCATCTGCAGACAC
TTTGATTGCCACTGAGGGGTGTTGTTACTGCCATCTAGTGGGCAAAGGTGAAGGATGTTGC
TAAACATTCTCAATACAAGAATGCTCCCTCAATCAAGGAATTATCTGCACATTTCCTACAGTG
CTGAAGCTGAGGACCCTTGCAGTGTGGAAAGTGTGTCCATTTTAATAAGAATCATTTCCATA
TTTTTGTATTTCTCACTGACTTTAAAA

>car8-6 (MG9)
ACACTCTGGGAAAAGCTTTGAGCCCTCAAAGCTGCATTTCAGGGAGGTCCCAAGAAAACCC
ATGAAATGGATTTGAATCTTCCACTTCGTTCAGATTTCGGCCTGTGACCCTCTACCTACATTC
CATGAATAGAACATTGTCCTCGAAGGGCAGAGGCTCAATAACTGGGCATTTTCTGGGTCCCT
GAATTCGTACAATAAGATATCAACTCCAATCTGTGAGCACAATGCTCCAGTGACTGCCGGGA
ATGGTTGCAATATTGATGCCTTTCAACATGGATCACATCATTCACCAGGCCAAGCTCAGTAA
AAGGACACTGTACTTAACAAGTTTTATAACACAAAGGTACTTTAAAACATAGAGCTAATCAGG
GTAAAGCCTGTTTAGACATGT

>car8-7
ATATTATTATTATTGGGCATGACACAATTTGGATTGAATTGCATTGCCTGATTTGATTAATTTCT
AACTGAACTTCCAATTGTGACTCCTTCCCTTCCACTTCCAGGACATGCCACAACTCTATAATC
AGAATATTTTGTCCAGCATCCTCATTGTGCAATGGCTTCTCCTCATTTTCTATTCACGGTTGTC
ACCACAGTTTAACAAACAGAGGAGCACTAACTATGCTGGCATAATTGTCTGACTCAGGCACT
CAAAAGTGTAGTTTTAGCTGCTCTGCTAACTTTCAGACATGAGTGAACCACTTGACCTTGCTA
GCCCAATTCTTGGAGTCAAGGGTTGGCTTGTTCATCGCTAAGGTCCTTTTCTACACAGTTATC
CTATGATTCTGTAATGTATTTCTAAGCAGTTTGCTTAATCACTCAATTACCCAGCAGTCCTCCA
GACCTGGAAGGGGATGATTACTTGCCAGGGGCATTGCAGAGGGTATTTGTGAATTAGCAGG
AGGTCAGGTTTTAACCTCTGAGGTCCCTGAAACTCTGATTCTATTCTGGCTCTTGTATTGGCT
GTTTCCTGGCCCAATGTTCTACCCATCAGGAGGACATTACCCACTCTTGGAAGCAACTGGTT
TCTAGTTCATTAATAGAGAGATAACAGGCATTAAAAATCAAGCTGCTTGAATAAATGATAAATA
TAAACCATTACCAACTTGTCCTCATACTAAAATAATTGCATACAGAATCATTGTAAAATAATCTT
GCTATGAGAAATAAAGAAAACAGAGGCATCATTTTGGTGCCCCCAAGTGGACATCCATGATG
GCTGCAGTCAAATTACACCTTACAAAGTATTTCAGGGCATCTGGCAGACACACACACACACA
CAGACCTTTGGCGGTCTTGCATATTTCATGTTGTATAGATTCTAGAAGGTATTCTAGAAATTTT
GGGTCTCTTCATGAACACTTTGCAGTTATCTAAGA

>car8-8
ACAGAAAAAAACAAAACAAGATGCTGCTTTCTGCATCTGGAAATGAATCCATTTATGGTTCCC
AAACAACAGAAAAGAAAATTGCTAAACAGGCATCTTTTGTATTCTGAAACCTCATTAAACAAG
CATAGCAATTACCTCCTGAAGTCCAGGGCAAGTGGAGTGTCAGAGAAAGTGTGGCATGGCA
GAACTCTGTTACTTCTGCCTGGACAGTGTAAGAAAACCAATATGATCTTGAGTGGAGTACAG
TGATCAGAAGCCAGGACACACATATAAACTTTCAGAGACATCCAGCTTATTAGCAAGATTATT
TTTATTGATAACACACAGTGCAGATAGATCCCTTTTAATT

>car8-9
TTAGTCCATAGAAATTGGAAACGGTCCTTACCTTGGTTAAGACTTTGCATTCAAATCCTCATA
ACTGTGTTAGAAAGCACGACGCCCACACCCCAGGATCTTGCTCCTCTTTAATTTTCTCTAATT
TGTGTAGTGAATAACCAAATACTCATAATGCAATTAGGAGATAATCAGGCTTGTAATTATGTT
AATTGCTGGAGACTTACATCAATCCTCCAGCAAAGTGATAGAATTTCAGGGCAAGTATTAAT
GTGGCAAGAGAATAAAGCAAAGACCTGCATGGGAAGGGGGTGAAGCAAGGGACTGTGTGA
TGAGGAGGGGGCACTGAGGCACACTATTGACTTGTATCATTTAACAACACAGAAAAGAGAAT
GGAGGCTTATGTGAAAAGGGCCTTCAGGAGAGAC

>trpm-1
AATGTGATGCCTTGGCACAGCCTAGCACACCTTAAAGTACGTGTTTCTTTCCTCTCCTAAGC
TTACAATCACTGTTCCCCACTGGTGACCTTGGAGACCTCAACATTACTTAGCCAGGGCCTAT
TCTCCAGACCCCTGGGGACAAGCCAAGATTCCTCTACCGTCACAGTATTGGGGAGGGGGG
GGGTGACACCATGACCATGGTTAGTGAAGGCAGTGGGTACACGGCGGGAACCCAGGACAA
CAGCGGGTTGGGAGCAGGTGCTGGCAGCTGCTACAGGCCTTACAATGTGGCTTTGTCACT
GGGGTGGCTTTGGAGCCAGGGAACGACCTGTGCTAGGGAACAATTCCCGAGGCTGTGCTC
ATGAGGGCTGCCAGATCACAACAAAGCCCGGGAGAGCCGTTGGGCAATCACTTTTGTCATG
CAAATGAGGGCGGAGCATAGCCGCCCCCTCTGCCTGCATGCTAACCTTTTTGTGATTCAGA
TGAAGGCAGCCCGCTTTCCTGGGTCCCAGAGCTAGTTTAGCCTCTCCTTTTGTCCTTCCCAG
GGCCTGCTGCCATGCTGCTCCGCTCTGACTCTCTGTGAACCCACAGTCTTACTAGACGTTG
ACAGGACCTGGGAAAGAAAGTCGAGACCAAAAGATGGTACTGTGA

>trpm-2
TGTCGCCAAACTATTTTCCATATATAGGCCCTAGGGGTGTTGGGTGTTCCCTGAAGGATCCT
GGATGCCACCCATGGGCTTCCTGGAGAGCGCCTGACCCAGGCCCTGGAGGAGTTGGCAG
GGTACATTCTCCCTCTTTAGCCTGGCATCCCTGGCTTCCAGGACTGGTACTGCTGGCCAGC
CAGGGCTAACCCAGACACTGATGTGTGTTTGAAGCCAGCTGCCACACAAAGCTGCATTGTG
GACCTTTGGCTGGCAGGCACAGCACGTGACCACAGAGGGTGGGTGGCAGCCAGATGGGT
GTGCCCCACTGCCTTCCTCTGGGCTGGATTCTGCATCCTTCCTTCTGACCCACACAGTGGA
AGCCCAGCTAGTTAAGGAGCCATGCAGAATGAGAAAGTACCCCTAAGACCTCCCTCCCTCT
GTGTCCCTCTGTGCTCTCAGCAACC

>trpm-3
TTTCTTTCTTTTCTTTTTTTCTTTTTCTTTTTTTTTTAATGAAAGGAGTCACACTTACTGCAAATG
AGTGAATCCAGAAGGATTCCAGGGACAACTGGGACAGATGGTCCCCAACGTCCCTTCTGCC
AACCTGCCTCATAGGAGTGGGGGAGGGAGGGGCCTGTGTAACCAAGGGTTGATTCTCTGCT
TGTCCCCTGTGTGCCCAGGGGAAATGAGGGCAGCCACCAGAGGCTACAGCTCTCAGTGGTT
TCTCAGACAAATCATGCCTTCCTCACCAGCAGCCATCCAGATGCAGACACAGCCAGTTCTGC
TCAGCCCAAGAAACAATTTACTTATCGATCCGCTGTGTGTGTTGACAAGCTTCTTCGATTTTT
CTCAGCA

>trpm-4
GCTAAGTTAATGGGTGCCGAGCAGCTGGGACCTGAGGGTGTGGAGCTTAGCTAAGTCTCCT
CTGCCTCCCTCTCCGACCTGACTCCCGCTGGGTAGGGGCAGGTCGGAGCTGCTATGTTCTG
ACCTCACAGTGAAATCTGAATAATTGATGCCCTAGTCTAATGTTTCACCCAATTGTCATAACG
CAGAAACACAAGCCCAGTGTATGGAGGCTGCAGACAAAGAGCTGTTTTCATCGCTCGCTTTC
CCCCAGCCTCAGGTCTGTGTGGCTCTCTCTCCAGCACATGATCTGCGACAATTATCCTGTGT
TCTCCCACCCTTCCCCAGGGAACCAGGGGAGGAATTATTAGGGAGGTGGCTCCCCAAGGGC
ACAGGGGGAGGTCTGGAACCTCCTGCAGTGTGGCATGTGGACTGTGTGCCCAGCTGCTGCT
TGACACTCACTTGGCAAGGCCTTCCCTCTGCCAGGGCTGCCTGCAGGGCCTCTGAACACAG
GGCTCTCACCCAAACAAGCAGCCAGATGGGTCCCCAGTGGCTTGTGAGCCGGCTCCCTGCA
CAGGAGGTAGGACATGAGGGTGGGAGGGGCCACCTAGGAACTCCCTGAGCCCCAGGCAGA
TGGAAAGCCCAGCCCTGCTTGCGTTGCTTGCTCTGGCATTGGGGGCAGGGTTCATTTCTAA

>trpm-5
GGTCTCCAGTGTTCTGCCCATGTGCTGTCTGTCCACTCCCTCAGCAGAACATGCCTTCAAGG
AAGACCCCAAGCTCAGCACTGTGGCAGAGCCCCTCCCCTCCACCCACTGAGCTTTGCTTTAT
AGGGAGCAAAGGCCTCTGGAGCCCAAGGAGAGAGCTCTCATATCCCCATCTCCAGTACCAG
CTGGCAGCTGTGACAGGATTCCCAGGCGATGACCTCACAAACCTGTGCACTGTCATTACAAT
TGCCAGCACTGCCAGCCGGGAGCAGCAGAGCCCCCACTTCAGTGTGACCTACTTCTTCTGG
CTCTGAAATCACACTCTGAGATTGCTGCCTCCTTCACTCCAAAGAATGCACACACACGTTTGT
AGGGAGAGCACATTAAAGAGTCTCCGCCCCTCACATCCCACTGAAAGCAAAATCACACTGCA
AGCAACTATAGCTAAGTGTGGGGGTTGGAGAGAAGGAGTAATGACTGTCATGGAGGCAGGG
ATTGCTCTCTGGGGTGTGGACAGACGCCCAGTGCCAAGCAAGGAATGAGGGTGTGGCCGCA
CTACTCAGCTAGTCCCTC

>trpm-6
CCCTTCACCCACTTCCCCAAACCTCTCATGCGAGGGGCGTGGGGGTAGGGAGAGCGGGTG
GCACCCACTCTGCTGGGAGGCTGCGTGTATTCTGGGCTCTGGCTGGGGTGGTGGGAGAGA
AAATGGGTCAGCACAGGCAGCGACATGGCTGGGGCTGGAGGACAGGGCTTCTGTCTGCTG
GTGTCTCCGGTGCAACTGGAGATGGCACGTGACATGGGTGGGCGGGGCTGCCTGTCCACC
GCGGGAATGGGGGCTTGAGCGGCTGCTGCGAGACTTCAGGACACCGGTGACTGCCGCCTA
CCGTCCCTGACCCAGGCCACAGGCTCCCAGATTAATCTCGGAGTTGTCGCTTGTCTGACTAC
ACTGTTCTGGGGACTGTTGGGGAGATGGGTGTGCAAGACGCCCTAGTGACCCCTGTCTTCT
GCCTGCCTGTTGTTCTAAACGGCTTCCTCTGGTCAGCTCTC

>trpm-7
TCTATGTTTACTGCACCGTGGTACACATACACCCTTTTGTGTATTCAGCTCCATTTAGCGCTAT
GACACAGGCAACCGCTTCTGTCCTCTTACTATCCCAACCCCCCCTCGTCTGTATCTAGGTTG
GTTGCCAGTGTGGCCCCATTGTTTGGCAAGCACTAGTTGTCTCCCAGGACTGCTGTTAGTTT
GTGAGCTGTCCTCCTGTGTGTTCAGTCAGTGAAATACCCCAAGGGGTAGGACAGGGAAGCG
GGACAGGAAGAGGGTAGAGAGAGGAGATGGGTGAAAAGTGTCTGGGGCTGAAGAGGCTCT
GGGGAAGTGACAGGCTCAGCTCTGCTGAGCAGTAGCCTACAGCCAGACAGAACTGCTGATG
AGGGAGCTATCCTGTCTCTTCATGCCTCTCCCTGTTGAGGGAGAGAGGAAGGGTCCTTACCT
GCCATTCTCAGGGGTACCTAGGTCGGCTAAGCCTAGGTGCTACAGAATGGAAGAAATATTGA
CACCCCACCCCCCCCACACTAA

>trpm-8
ACCCCATGATCATGAATTTTTTTTTTCTCCTTAAGAAAATGGCAAATAGGACAAAGTTATATGG
CTTTTGAGCGTGACCCATAGAAAATCAGAACTCTTTGTTTCTGATCCAGCAGGCCTTTGAGGA
GGGAGAGCTTGGGCCCTGTCTCCGCCCACCCAGGATTCTTCACCTCTGGGTTGAACTGTGG
CCAGTACTGCTGATTCTGCCCTTGGCGACACACGGGCCGCACCAGGCTCTGCCAGCTGGCT
GCAAGGCTCTAGGATTTCAGACCAGTCATCAAACATAAATACAGAGCCCTGTGGGCCTCTTG
AACACTACTCCCAAGAAAAGCAAGGCAGGGGCCCTGCCAATTCAGTTATGAG

>trpm-9
AGAGGGAGTGAGAGAAGGGATTGGGCCACTGTGTGTGTGTGTGTGTGTGTGTGTGTGTGTG
TGTGTGTGTGTGTGTGTGTGTGTGTGAAGTGCAGTGTGAGGAGACACACTCCCTCCAGCCA
CTTTGAATCTGCCTGCAGATCAGGCAGACCCTCCTCCCTGCACCACCTACAGGCCCTCCTAG
GGACAAGCAGCCCCAGCTCTGTAGAAGAAGCTGCAGGAAGCCAGAGCAGCTAGGACTGGG
CTGAGGACTTCCGGGACACAGCAGTGTAGAATGATAGGAAGGGCAGCCAGGCCTTGGAGCA
GACCTCCAGCTGGACTCTGGAACCTTCTGCTCTTGGTGATAAGACCTAGCACAAGTCCGGAA
GTAAAAAAGGTGCAGGCTGCGTTCTGTAAGCAGAGGCCAGGCAGAAGCTCCCAGTGGAGCG
GAGCTGCCTGCT

>trpm-10
AGTTAGCAGTCTTTCTGTAGAGCCCGCACGCCCACGGGTGTCCTGTAAATTAGTATTCACAA
ATCTACCGCCACACTTGGCAGGAACGCGACATTCACATGCCTCTAGCTGTGCCACTGCGCAT
GACCCTCCTTCCCAGAACACAGCCGCTCCCACTGCTAACTGATAAGCTCCGGAAAGGAAGC
AGGCTGTGCTGTTCTGGAATTCCATGTCTCTGTTGCCCTCTGCCGGGTGCTTACCCTAGTGA
AGTAGCAGAGTCTGGGTGTGGGGAACTCAGCAGATGGGAGGAACACACTGAGTGTGGTCAG
CATTGAAAACTAGCACTTCTCTCTCCTTTCTGTTCCCCCTCCTCCTCTTCCCTCTCT

>trpm-11
TCATCCCATGGCAATTTATGACCCCCCCTCCCCCAAATCCTAATTCTCCAAGTCCTCACTGC
CAGATCCGGTCCCTGGCACCTCTCCCCCAAATCCCGAGTCTCCAAGCCCTCCTTGCCAGAA
CCAGACCTAGTTAAAGGCTCAGTGTAGCCCCGGGCATGATCATGACACTCCTCAGGCCAAG
AATGAGATCACCGAAGGGAGAAGGAAGGATGGTTCTTCCATCTGTTTCTGTTACACTGTGTA
GGAGTGTTACTCTGTAGCCCAGGCTGGTCTTGAACTTACAGCAATCCCCCTGCCTCAGTCC
CCCCTTCCCCCTCAGGCTTAGATTACAGGGGTGA

>trpm-12
ggGATTGCTTTGTGCAAGTTCAAATTGACATTGTGCAGGTCGGTATTTTGACTGAAAAAAAAAA
AAAAAGAGCAGCAATTTGAAAAATAACTTTTATAGAAGCAAACCACAGCTAGGGGTCAGATTG
GCTCTGAAGACAGCCAGCTGAGGGCAGCAGAGCGCTGAGCTGGCAGAGTAGGGCTCAGCA
GTAAGGAGAGAAAGGTGGGCCATTGAAGGGAGGTGAAGGGTGCCAGGTCTCCTGGCTGGA
CAGGCTGACCAGCTGGCACAAGCTGGGGTACTGTTGTTGCTAGAAAAACAGCGGCTCAAGG
GTTCCTAGCCCTCCTGCCAAGCCTCTATGGCAGGAGACACCCTACACTCAGGAAGTCTCCTG
AACTGGCCCAGGGTAGACAGGCCGCTCAGCCAGTCAAGGTTCATGAGTCACTTGCTTGGAT
ACTTGCTTGTGACAGAGGGACTTTGTCAGAGGTTTGGCTGGAATCATCTCCACCCCGC

>trpm-13
TGGATTTCATGGAGGCATTTCCTCAACTGAAGCTCCTTTCTCTGTGATAACTCCAGCTTGTGT
CAAGTTGACACAAAACCAGCCAGTACACTGTGCCATGTGTCTGTCCCATGCAGTTAAGTGCT
GCAAACCAAACAAGTGTGCAGGCAAAAATAATCTCATATGGCTAGTTCCTGCCCAGATCTCTT
CTCTGGAACATAGACATCTTGAAAGAAGAAAAAGCCACATTGGCTTGTCTGTAATGAGACCCA
CATCCACATTCTGGGAAGTTCATGACAGCCCCAAGTGACTGAAGAAGCATGAGTCCTGGTGT
TCCAGCAGAGGGCAGCCAGCACAGTGACACTGGGACTTCTGCCACTGACTGACTAAGGATG
GATGAGATGGTGGAAACATGGTGAGCCATCTCTAAGGCTGTTTCCTTGGAACATCCTGAAGC
TCCAGCTGTGACCCTTTGTTGTAATAGAGCCCAGGGCCTG

>trpm-14
GTGGCCACTGTGACCCCAGTCAGGCAGATTGCTGGTGGAGTGGAAACAGAATGGGATCAGA
AGCTTCACGTGGGCCTGAAAGTCATGTGGGACTCACCCAGCGTTTGCCGTCGGAGTCGTCG
CAACCTCTGGCCCAACTCTGACCAACTTAAAAAGGCTCCGCAGTAATTGGAAGCACGTGGCT
CCTCTTCCTGGCTCATGAGGGCTGGGGCATAAGCTGCCTGCCAGTGGGGGCTTCTGAAAGA
ATGATTATGCCCAATTGTCTCAATTATGCAAAGTGGGCTGACATTTGCAGCACTGAAAGGCCT
GGCTGGGGCAGGGGAGGTGGGGACCACTTCAAAGGGAGGTGGCTTTTGTGCATACCACGC
TGAGCAGCCTGGGAGCCAGGTCACGAGGCTGCCTCTGTCTCACGGGGATCATGAGGACCG
GGCATAGGCACCCACATGCTCTTCATGTGGGCTGCTCCTCTTAAAGAGTGAGCCCCCCTCAT
TCAGCTTCCTGCCTGGGCCCAGGAGGAGGCTGAAGGAGGCTAGGCTGCACCCTTCCCGCTT
GCTCAGCAGCTGAGGCAGGTAAGTTCAGTGACAGAGTTTGGCTCTTTCAGCCCCTTGCTCCT
CTC

>trpm-15 (MG1)
ACCCTGTCTCAAAACAAAACAAAACAAAACAAAACAAAACAATCAAAAAAACAATAAAACAAAA
AACAAAACAAAAAATTGCACTCATCCTGTATGGCACAGTGACTAGCAGAAGAGACTCTGCCT
CTTAGAAATACAGACAATATGCCAAGCTATCCAATTCTATACAAGGCATAAATTTGCTAGATTG
ATGTTGCATATAGCTTTGGATATTAACAAATATAGTTTGTTTTCAGAATGGCAAGATCAAAGAG
GCATTGAAGAAAACAGGTCAAGTGTGAAGTGAGGAATGCTGGGTCAGCATCACGAGTCATTG
GCAGCATCAAAGCCCAGAAGGCTGCAGAGAAACAAGGCCTTTGTCTTCATAGTTTCGAATGG
AGAAACACTTAGAACCTGGAAACTTAAAAAAAACAAAAAACAAAAACAAAAAACTGGCCCACC
TATTTAACACACATGAGGAGAGCCAGGGATGTTCAGTGGTACAATGCTTGCCTAGCTTGCTT
GAGGCCCTGGGTTCAATCCTGATGTGGCAACAGAATAAAAAGTCAAATG

>trpm-16
CCCTGGCATTGCTGCCTTGTGCCCTGTATGCCTCTGCTGTGTCTGCCATGACTTTATATGCAT
GACTCTGCTGGCTGAATAGTTTCCACTTTATTCTATGTGGAAGTGTCCTATTAGTCAGCGGTG
ACGCAGAAAAAAGGATATCTCAAACAGGAGGGGAAAATCTGGTTCAACTTTCCCTGACTTCT
CATGTCTAACTTGAGAAGGAATTTTGGCAAGCCCATGTTTCCCAGTCCCATCCAGCCATCCTC
TGCCAGGTGGGTCATCCTTCTGTGGTGACAGAGAACTTGTCCCTACTCTAGAGTTGTCTGTC
CTTCTGTAGAGGTCTGGAATGTGAGCCAACAGGCATGAGTCCAGATCATTAAAAAGGGAATC
AAAAGGCAGCTGCTCTAATTACAGCCAGAAGGAGACAATTTGGAAGGCATTTCCTGCGTCTA
TGAAACCCGTGCATCTAAGAACACAGAGGATTCTGTGGAATTTCCCCCTCTAGATATACCCTC
TGCCAGAAAAATTCATGTGCAGAATTCAGTGCCCTGGCCCTGACTGTCCTGGCACTCTTATC
TTTCCAAGAATCTAATGATGATAAGGTTTCTAATAGGATCCTCTCAGCTTACTGCTCTTTGGG
GTTTACTTGTAGATCCTCATGTCGGAACCAGGCAAACTCAGCCAGAAA

>PCP2-1
GTGCTCTTAACCACTGAGCCATCTCTCCAGCCCCTGACCATGGCAACTCTTATAACGGAAAA
TATTTAATTGGGTCTTGCCGTGTGCCACACATAGCATAGCTTGAACATATACGACCTCAAAGC
CCCACCTCCACAGTGACACTTCCTCCAACAAGGCCACACCTAATAGTGCCACTTTGTGGCCC
AAGCATTCCGACACATGAGTCTATGGGGCCATACCTATTCAAACCACCAGAGGTCCCAAGTC
CTACTTAGGGTGGCTGGCTGTCCTTATTCACCTGTAACTGTAACTGTTAGATCTTATGGGTTG
ATCCTGAGGGTGCGGGTTTGTATTTCCAGTTACTCAGAAGGCTATATATAGCAGGAGGATTA
CAA

>vsx1-1
ATTAAATTGTCTGATTGGGTCCCTACTCCCCACACCTCCCCTCATCCCTTCGCGTTTATTCTC
CGCACACATCCTTGGAAGGGGCAACTGACAAGCTGTTGGTGTGCAGACTCCACTCCTCAAC
AATATGCGGCCCAGACAGCCCGCCCTGCCCAGGGCCACTACCCTCCTTTGTTCGGAGGCC
AACTGGCAAGGGGCAGTTGAATGTCTTCTGAGCAAACAAAAGACCTGCTCAAGTGTGCAGC
TATTTGGGGCAGTGGCCACTCCCTCTGCTGGTGGTTAAGGCCGGCCCTACCTAGAGCCAG
CTGCTAAGTCCTGGGGAAAGAATAGAGTAGGCATGTGGCCTTCACAAAGGCTGCTGGCCCC
AGGGTCTTCACCAGCCACTCCAGTGGAGGAGCATCCTCAGCATATGGGTCCCCAGGGCCC
TCCTCTCAGTTAACAATCATGACTTCCCTCTTCAGGACACAACAATATTCTGAGACCTTAAAT
GGGCCATGAAACTACATTAAATTCCCAAGGCAGCCTGAACCAAGATGCTAATTGGCTTGGCT
AGGGATTCTCCCCTTCCAGGAGACAGATTGGCTCATTTTTCAAATGACTAATTATTAATTTGA
AGCCATGAATAGAAAGAGATGGGAAAGACCTGTCACCTCCTGCTTAGTAAATGTTAAAGCTT
TGTGATTTGTTTTAGTCACAACAAGGAGCGGGTGGGGGTCTTTGAGTGGGCAA

>vsx1-2
TGCTGAGTTTCTGGACAGTCAGCGAGTGATTAAACATGACCCAGCCCTGAAGACCTCAGCTG
GGAATCCCAAGAGGACATGTGTTTGCTGATCAGGAGCGAAACAGAGTGTCAACAATTACAGC
CCCCAAGGAATTGTAAAACTGACCAACACTGCCACCAGGTGGCAGAAGTCTACCCTTGCCTT
CAAAGCTATTTCTGTCCTGTGTAGGCAACTCTGCCTGTAATCTGCCCCTGGATAAATCAACTG
GAACATAAGACATTTCTTAAAGGATGCCACCATGGAAAGAAGTCCAGAACTACCTCAATACTG
CATACCCTGA

>vsx2-1
TGAGCTTCGGGCTTCCCCATTCTCCTGCTAGGGTCCAGTTCTCTCTCGGGTCCATTTGCCCT
TCATTCTTGTTCTCTCTCCTCCCTAGAGCCAGAGCAGACGTCTCCATTCGGGACTCCTTACT
CTTCAGTACCAGTTCCCTCTACTCTTGATCTTGAGACTGCCCTACCTGAACCCCGGATCTGC
CCAGCCCTCCCCTAGGTGATGCCTCAGACTTTGGGGTTGGAAGAGCTGGGGAGGGGAGCA
ACGGTTACCATCACCTGACCGTACCCAGCCAATTCACAAAGACAAGATGTCAAGTTAATGAG
CCTGTAGGCTTCTAATTAGCTGTCAATTACCTCAAATTAATCAACTCCTCGCCTAATTAAGCA
TTATCGGCAGGTGGGCACAAAGCAGACCATTGTGTGGGAGCCATGAGAAAAGCTGGGCTG
GCAAACTTGGTTAGGATCAGTGCTGTGCACCGCAACAGCCTCCCTACAGCTCTGAGCTAGC
GGACAGCTAAGAGGCACCAAGGACCTCTCTCCCCACTACTGGGGTCTCCAGGACCTCCTGA
GGAACTGAGTGAGTGGACAGGGAGATGTAGAGCTCAGAGTCCGGTGGGACTTTAGGGAAG
TG

>vsx2-2
CTGATGGATGTCTGCAATGATTAAGAGGGAATGCTTCTGGTACCCTTTCCCTCGGATGCCCG
TGAAGGGCTCGGGCATCACCAGCCACTGTCCCAGCCCGGGCTCTAAGTCTGACCCAAGCCG
AAGTGCCTGCGCCCCGCTATGCGCTCCATCACCACTAGAGGGAGTAAAGAGCGGGCTCTTC
CCTGTGCTCTGTCCTCCATAGCCTTGCCTAGGAAAGAAAGATCCCTCCAAGTCAAAGTGAGA
GGAGGTCTAACTGGGAAGATGATCAATGGTGCGGTGGGTAGGGAACAAGTGAGGTAA

>vsx2-3
CATTGACACCAGCAATAAGCTCAATTATTCCTAAGTAGCTTATGTTTATCTATAGAGACCTGGA
ATTACTTATTCTCTCTCAGTTGAGTTCTAGTGGGAATGATCTGGGTGTTGGCTCGGAACTGTT
TGCGTGTGCATACATGTGCATGGAGGAGGGAGGGGAGCATTCTGTAATCTAAACCCTGGTTA
GGCCAGTCATCTCCTTCTGGCCTTCATTAGCACCAAGTTGGCCACTGCAAGCGGCTTTGAGG
TCATTGTTGACAGGCCCACATTTGTACTGCTCATTAAGAAAAAGGAGCCTCTTTCTCTTTTAGT
ACGATGTCTAATCTCTGTTTGGTTGCGGTGCGGTGCAGTGTGGTGGGCTGGGCTGTTGGGA
GCTGGAACCTCCCCAGTAACTGCACCCACCGCAAAAGCCCCAACATCCTTAGGCTTCACTGA
GTCACTTGGAGGTTGTCTAGAGAGGTGTTAGAAGTTATGTAACCAGCACAGGAGAGGTGGAA
ATTAGAGAGCACGTATTGCTCTGGGACGGTGAAGGTGGACTGTGGATGGTTGGCTATAGGA
CAGATGAGGTAGAAGTCTTGCTAATCTTCTGGGCATCA

>vsx2-4
AACGATTCCAGGCATTTCAGAAAAGTGTTCATGACCCAAGGGTGAAGACAGGCAAGGCAAG
GTGACATAGTGGCTGGCGACACTGATTCCAGAGCCAGACTCCTGCGTCCATAGCCAGTCAT
CTCCTCCCAGAGCCTCCTTGTAACTAGACTCCGCCCCTTGTGCAGAGGCCACAGGCTGCCT
GTGAGAGTGGACCCCCCCCCCCTTGTGCAGGCTGCACGTGTACAGAATTCACAGCAGTGGT
GATTTGTCCCCTGCTCACTCTGAGTCAGCTCTGCTCTCATTGAATCTTGATGACATGTGGCAG
GGCAGAGACTAGTTGCCTCCTTTAGAACTGTGGACATGAAGGTCAGTCACTTCCCGTGCTCA
GTAGCTAGTAAGCAGAGGACGGAAGAc

>vsx2-5
AGAGACTCCTGGTTATTTGCAAAGAAGAGATCCCCAAACACAGCTATATGGATTAATTAGAAG
ATGTTTTGAAAGGTGTGGTCTTTCCTTGCAGGAAGAGAGCATTCCTGTAGCTCACCAATATAG
TTGGGTAGCACCAGGAGCGCCCCCTGCTGGGTGTGGCTGGCCCAAGTGACGATCTGCTCC
CTCTGCGCCATCTGCCGGTGATGGCGGGAAGCGCCATTGAGCAAGGCCTCTGGAGCCCCG
CGTCCGAGCCTTGGCTCCTGGGTGCCCAGGCAGCTAAGGGTTAAGCTGTCAGCGGCGCGA
AGTTAAACAGGTGTCAAAGGCGCCCCATATATCTGCAGATTGAAATC

>vsx2-6 (MG5)
AAATTCTTTGCCGTATAAAAAGATAAATTACCCAGGCGCTGCCGCGCGTCCCACTCATCACG
CCAGCGCCAGACGGCAAGCAATTTTTTTTTTTAATGTGCTAACGACCTAATCAAGCAATCAAG
TCGGAGAAGATTGCAGAGTGACCGGGGCAGCCATCTGCCGGCGAGCCCCGCATTCATTTCC
GCGCCCCCCGCACCGGGCGGGGGCCGGGGAGGGAGCTGCCGGGGGAGAGGCGGTGGAA
GAGGGGGGGAAAAATCCTAAACAAATTAACACCCAATTTTCCCCGTCTAATTAGTTAAATGAG
AAGTGTTTGGGGTCCCCCGGGGAGGGGGAGCAGCTCGTGGTAAGGCGATCGCTGCCTCCC
CAGCATTAATTAGTGCGGGTCAATGCCGTGGCTCCCAGGAGAGAAGCCGCTTTAATTTCCCG
TGATATTTCAGTGCCTGAGGCCCATCGATTCAAACTGAAATTAACTTATTTTTCAATCAGCCCA
GGGCTGCCCCTGGGGGTGACTCTTCTTTTGCCGCCTCCTGAATAGAGCCGGAGCAATTTTTC
ATCAAAAGCTGATACCGTGGCCGCCCAGGGCGGGGGAGGGGCCCGCAGGGAAGGGCGGG
GGCGCCAGAGGCGAGTGGGTGGAAAGCACCCAGAAAACTGGTTTTCTGTTCCTAGCTTCCT
ATCCTGAGATCCAGATGGGACTGGATGCACCCGGGAGACTTTCAGGCCCATTAGATTCCCgg
agggcatcagccttccttt

>prkca-1
ATATTAAATTTCTTCTTAATCATCCTTTTGCAGGGAAAAAGATAAGTACTTTTTTTGTGTGTGC
GCAGGGAGATAGCATCTTTTAGTAGCTGCGGGACAAGGTTACTACCATCCTCCTGCCTCTCG
GCTGGGGAAATGGGATTAGAGGTCTAAGAGGGAAGAGCTTAAGCTGATTAGGCAAGTGGGC
AGTCCTGAGGGCAACTATGCCAGAGAATAAAAAGCTCCTGTGAGCCACTGTCCTGGAGAGG
AAGAGACCGGAGCCATCCGTTCTAAGACCTGAGTTTGCGATGTATAATCTCAATCTTCTGTAT
TCAAAGTGGACTCCAAACGGCAGCTGCCAGCCTTAACTTG

>prkca-2
ttgccttacagaAGAAACTAAACCCATGAAGAAATCGAGTTTTTAACTCAAAGCTACCGAAATGAGC
AAGAAATGCATATACAGAAATCCACAGGCCGAACTCTAATACTCTGGCTCCGTAGACATCTGT
AGCCAGGGTTTTTGGGTGTGTTTGGCAGTGGGCAGTCGCTGTCATGGACAGCTGCCAGACC
TTGTCACTTGACCCACTAACTCAGCTTATGACAGAGCAAACTGGAGCAGGCATTCAAATCTGA
CAGTAGCTGGAGAGGAGGGAAGAAAGCTACCTTCTTTTTTATTTTTTAAAGAGGTGAGAATAA
TACAGTCCACTCTTCCACCACACTAACTATAGtcacagccaca

>prkca-3
AGTCGGTGAGGATGAGTGAGCTTGGCACAGTGGATCAGCGCTTACACAATCAGAGATACTA
GGATAATCTTTCTTGGTCTATAAACTCACAAATGCTTCTGCATTTAACCATCTTCCTGGCGGCT
CCACTTGAAACGTTCTTGGGGGCCTCTCTTTTCTCAGAGCACCCACCCCCAGCCAGACACAC
AGAACCATCTTAGAACCTAGAAGTCCAGGCAAGGGATGGCGTCTGTGTGATTATGAGAGGCA
GTTCCCACCCCCCAGGCACACTTGTGAAGGGTGGGGAGAGCCAACTAAAATTAATGAACTTT
TCCTGCCAAAAAGAGCTCGGCTCCCAATTCGGTCATGTGTTGCCAAATAGACAGTGTGAATG
AAGTCAGCCTGCGAAGAAAATAAGAACATTCCAGAGGAGCAGGAGTTGGAGACACGCTGTC
CCTGACTTCAGCACACTGATCTAAAGATATCCCCCACCCCAGCAGAAGCAGCCCAGACCTGT
AGCTGATTCACCCATAGAATGTTTCTCTCCACAGCGCACTCAATATTTTGTAGCCTCTTGTTAA
TTCCCACCTCCCTTCTGTAAGCCCCTTTGTTACCTGGTC

>prkca-4
AACTTTGTCATTGGCTGCTTGACACTGAAGAAGCCCCACTAACTGCTGCCAGCTACCCAATC
CACTGCCCGCCTGGGGCTATTATAACATGGTCCACTATTCTGGGAGGACCTCCATCTCTGGC
TGATTCATTCCTCCTCCACTGAGCAAAACCCTAGCGGCACGGCTGTCTTGTTCTAGCCTTCCT
TCCACACCGGCCCAACCCGAGCCGGGTTTTGCAGAAAGCTGCCTCCCTGTCCGCCTCCTCA
CCGCTGCCAGGGCTCCTGACTGGGCTGAACAGCTCCTGGTGAATGTTACCCTTTGTCTCTG
GAGCCCAGGGCTGGCTCTGATGGCTGGAAAGCTTGAACAACAATGATGAATCAGAGTATTTA
TTTTTGAGGTTTTT


>prkca-5
ACATCCCACACTAAGCCTTCAGCTCCAACCTGCACCCCGAATTGTTGGCACAGACACCCCAG
CTTGCTCATCTGTATGCTCAAGGCTCCTGTGGGCTGCATGACAGCTCAGTGCTGATTAAAGA
AAAGGTGCAAGTGACACTGGAAGATGCTATAAATAGAGAATTCCGAAATCTATCTGCCCTAGT
GGCCAGGACTCATTAGATCTGAAACTGTTTGGCTTTTCACTGGAGAGACAGGAGCCCAATTA
CCACAGTGCACATACAAAGGAAATTATCTGGGCGACATTGAGATTCCACTTGTAAGCTGTTTA
CTTGAAATAGTCCTGGGGTTTTGATGGGCTTAATCCTTAAATACATTGATTC

>prkca-6
GGGATCCCAGCCTCTGTAATGGTGTGAAGGGTCTCTTCTTTTCCTTCCACAAAACCTTAAGCA
AAGAGTGGGGAGGAGATGCAGAGCAGTGGAGTCCTGATAAAGCAGTGATGGTAAAGACTGA
GACTAAGGACTGAGAGATGCCAGGTCTGTTCCTCTTCCCTCTGCAGACCGTGGCAACACCAT
CAGGGGTTATAGGCACAGATGGAGGGACAGACCCACATACGGCGAGGCAGGCTCTTTGGCA
AGTCTGGAGTCCACTATCATTAACATCTACACTTTAGTCGTTTTCCACCAGCAGGGGTCAGTC
TCAGTCATCCCAAAGAACCAGGAGGGACTCGACACAGTCACACTCTGGAATACAGTGGTTGA
CTAACACTGAACAAGCTCCTGCCCACCTTGTCCTCTTTAGTCACCTCAGTACTGTGTTTCAAT
ATTTACAGGACTTGGTCACTTGGTATTCCAGTAGGGACTTAG


>prkca-7
AATTCTATTTTTTTTTCTATAAATCAATAAACTGGCATCTTGCTAAATCATCCATTCAAGATGAC
ACTGGACTTGTTCTCCAGGGACCTAGCCTTTCCTGGAAGGTAACAGAGTGGACGAACCCTG
GGAAGACATGCTGTACCCTCTCCTGCCTGCAGAGGCCACTGCCTCCTGATCTGTTTTGAGTA
GTAGAGCGAGCCCTAGCTTTAGTAACCTCCCTGTCGTCCTTCTAAACGTGGTAGCTTGTTGC
ATTATTATCTTTCGACTTAACCGATTACAAGGCTGGGACAGGTAACAACCTGTCCT

>prkca-8
GGGTTCATGCTGTCCCATCCCTGGGCACACCCTATCTGGAACACAACCCTGTTCTCTGGCTT
TCCAGCCTCCTGCTAGCCCTGTCTATCAGATCTCCACAGGCTGACAGAAACACGGGGACAG
GGACAAAACACTTCCTCCCCAGGCATCTCCCCAGGGTCAACACAGGGCAAGGCAAAAGCCA
CGCAGGCCAGATTCTTGGATTCTGACAGGAGCTGGAGTGGGCAAGGCCTTTCGAGGCTCTC
ACTTTGAGCTGCAGTTCACAGAGTGTCCATTTGGAGGGACTCCAACACAAGGGAAAAACCAA
ACAGGCCTTTTTCCAAGGAGACTCAATTCAGGCCAAAAGGAGCCAAGTGCTTTCCCAGAAGA
CATCAAATGATTTGAAGAGTCTCAGAGTGCTCAAAGACTAAGGGACATAAAATGTATTGTTAG
TTTTCAGGAAGAAAATATGCCATGCAGGGCCATTTGCTCCACATTTCTAGGGCAACCATTACA
CATGGAGCTTTGCTGGGTTTCACCCAATGAGATGCAAAGGCATCTTCAGCAAAGAACAATTG
TAGATGAGGCA

>prkca-9
gcaagggcagatAGAAAGCAGCAACAAGACCTGTGTCGACGGCCCTTGACCGCCTCTGTTTTAGG
ACGGAGGTTGTTGCCTAAAATTGGGAGCAACTGGGAGCGTGAAGTGATCATTTCATTGCCAT
TCCTGTTCATGAACAAGTAGAGGCCCAGGCAAGTTTCTGCTTCTGTTGTGGCTTGTGTTCGT
CAAGGTGCAGGGAGTCTTTCTTTTACCAGTCTCTACTGCCCTCTTGTGGTCTTCAGCTCCTG
GAGTGATTGCACCCTGATGAAGATCTTTGCCTGGAGATTTGCCCAAGGTTCAAGCAGAGTCC
AGATAAATAATGCAAAGTGGTGTGAATGAAGTGGTCCATCTTCCCAGACAGACCTTTACAGA
GATGACAGGAACCACAGACATGAGAGAGCCAAGTGTCTGCCGGTGTCAGTGGGAGTTTTGA
AATGGCCAGATGCTTATAGGAAACTG

>prkca-10
CAACAGCCCCGAAGTGGCTATGGGAACCCCCGGCTCTGGATTCAATTCCTTCTTCGCAGTTT
CTTCGCAGTTTTCCAGAGCTGCACGGGTGCCCGTGGGCTCACAGAACAGGGCTGAGATTGT
GTTCTCCCTCCTAACCTTCCCACCAGTTCTCTCTGGAGCTCTGAGAGGGCTGGAGCCGACTG
CATGACCAGTGCAAGGCTGACACACAGCGGCCGCTGCCAACATTGCATGCTTGGCGCACGC
CGAGTCCACAAAAATCCCCCATTTTGAGACTCCAAGCTTCTCAAGGCATCTTGTTCCCCAAGA
TTTTAAAAGGAGAGGCCTAAGCACGGATCATTTTTCCATCACAGGGAA

>prkca-11
GGTTAATATCTGGAGCTCGGATTAAATGCAGAATGATGTTTTAAAATTTGCATAGCACTGGGG
AGCCTTTGAAGTCCAAGGAGCCACAAGTCCACGCCTGGGTGAATACACCCGGGAGGCTTAA
AATAAGCACCGTAGCTGCAGAGTGGAGGAGAGCCGAAGAGAAGAGGCTTAGTGAGGGCTG
GCAGGGAGGCCAGGGTAGGGCTGGGAGGTGTGTGGGGGGGAGGATGTAGGGGGCAGAGG
GGGAGTAGGACCGTGGGTGATTTTCATGTTATTTTCCTTGTTTCCTTTATTTTTAACTTTTCTG
CAGTACAGATACGAAAGGGCCTCAGGAGAGGCACCATCTTTGTGACA

>prkca-12
AGGTTCTCTGGTTTGCACTGGCCTCAGGGGTCCAGCTTTAAGCTGAAGACCAGGTTCAGAG
GGAGCAGAATAGATATGAGAGTCTCTTGGGTCTGTCACCAGTGGGGACAGATGCAGGTGCT
CCTGGCACTTGTGGGCCAAGGGAGGCTTGCAGCCAAGCTTGGGCTCCCTGATATGCTGAGG
CCCAAGGCCAGGGGCTGCCATGGCAATTTGGCTTCCCATAATGGGGCAGCTCACAAAAGGA
GGCCGGCTTGGCGAGAAGGTCTAGAGTTGGCGGGTTTCCCTGCAGCACATGGGAGGTTGAA
CTCTGGCTTTGAAGACAGACCCCGACCGGGGCCACTGTCAACTCTTTTTACAGCTATTTGTC
AGTATGATCACTGTGATTATACGTATATGAGCCAATTGCTTGGGGGGACTGTCAGGGTGTTA
CAAATGGCTGCCTGTCTATAAAAATGAGGTATGAATAAGCGTTCTTCCAAACTGGGCATAGGA
CCAGGGCATGAAAGGACCAGGGCAGCGTCTCATTTCTCGTTAGGCCAGTGGCCCAATGAGG
GCTCCTGGAAGACTGTTGGTTAAAGGCCACCCAGCCTTTCCCCCTTGGCCAAGGCGACTGG
CTTGAAGGCATCCCAGAGTGCTTGATGCTTTAGATGACCCCTGACATCTGACAGCTCAGAGG
TGGGAGAGCTTGGAGACACTGACAC
