# Supplementary material for: Identification of cis-regulatory modules for adeno-associated virus-based cell-type-specific targeting in the retina and brain
Source: J Biol Chem. 2022 Feb 9;298(4):101674. doi: 10.1016/j.jbc.2022.101674 (PMC8980332; doi:10.1016/j.jbc.2022.101674)
Supplement: Supplemental File 2 [file mmc2.zip › Supplementary File 2/readme.txt]

### Put tfbs_count_v3.py along with the peak_SW.txt and peak_length_SW.txt in the same directory

python tfbs_count_v3.py 
enter the first parameter 'Score':10
enter the second parameter 'Distance':5
enter the name for your final result :your_file_name
...
