# Supplementary material for: Identification of cis-regulatory modules for adeno-associated virus-based cell-type-specific targeting in the retina and brain
Source: J Biol Chem. 2022 Feb 9;298(4):101674. doi: 10.1016/j.jbc.2022.101674 (PMC8980332; doi:10.1016/j.jbc.2022.101674)
Supplement: Supplemental File 2 [file mmc2.zip › Supplementary File 2/tfbs_count_v3.py]

from __future__ import division
import csv
import os
from os import name
import numpy as np
import pandas as pd

a = input("enter the first parameter 'Score':")  
b = input("enter the second parameter 'Distance':")
c = raw_input("enter the name for your final result :")  
#read result.txt and write it into a .csv file
f = open('peak_SW.txt','r')
f_new = open('result_n.txt','w')
for line in f:
    if "Matrix ID" in line:
        line = line.replace('Matrix ID','Matrix_ID')
        line = line.replace('Sequence ID','Sequence_ID')
        line = line.replace('Predicted sequence','Predicted_sequence')
        line = line.replace('Relative score','Relative_score')
    f_new.write(line)
f.close()
f_new.close()

reader = open('result_n.txt')
list_data = reader.readlines()
columns = list_data [0].split()
list = []
for i in list_data [1:]:
    list.append(i.split())
with open("result.csv","w") as csvfile:
    writer = csv.writer(csvfile)
    writer.writerow(columns)
    writer.writerows(list)

# read length.txt, save gene name and its coresponding length
filename = 'peak_length_SW.txt' 
pos = []
Efield = []
peak = []
gname = []
with open(filename, 'r') as file_to_read:
    while True:
        lines = file_to_read.readline() 
        if not lines:
            break
            pass
        p_tmp, E_tmp = [str(i) for i in lines.split()] 
        pos.append(p_tmp)  
        Efield.append(E_tmp)
        if "MG_peak_" in lines:
            line = lines.replace('MG_peak_','')
            line = line.replace('_',' ')
        peak_tmp, gname_tmp,dis = [str(i) for i in line.split()]
        peak.append(peak_tmp)  
        gname.append(gname_tmp)
        pass
    pos = np.array(pos) 
    Efield = np.array(Efield)
    peak = np.array(peak) 
    gname = np.array(gname)
    pass
reader.close()

class process():
    #data cleaning you can set under what score should the data be cleaned
    def clean(self,data):
        data_del =  pd.DataFrame(data) #  dataframe 
        data_del = data_del[ data_del['Score'] >= float(a)]  # Drop unwanted rows
        data_del.to_csv("cleaned.csv") # output as .csv file
        #print("this is the left file cleaned by 'score'\n",data_del)
    #data classifaction 
    def classify_rank(self,data2):
        data_classify =  pd.DataFrame(data2) 
        data_classify = data_classify.groupby('Sequence_ID').apply(lambda x: x.sort_values('Start', ascending=True))#classified by gene groups and ranked by the value of 'start'
        print("classified by Sequence ID and ranked by the value of 'start'(you can ignore the first three column attched)\n",data_classify) 
        data_classify.to_csv("ranked.csv") # output as .csv file

if __name__ == '__main__':
    data = pd.read_csv('result.csv')
    s = process()
    data_dele = s.clean(data)

    data2 = pd.read_csv("cleaned.csv")
    data_rank = s.classify_rank(data2)

print("Your result has been saved in a .txt file, please check the directory\n")
data_n = pd.read_csv('ranked.csv')
df= pd.DataFrame(data_n) 
df = df.loc[:, 'Sequence_ID':'Start']
i=0
j=0
n=1
dfg = df.groupby("Sequence_ID")
lenth = len(dfg.count())
id_name = dfg.size().index
name = np.asarray(id_name)  
id_num = dfg.size().values #get gene name and length accordingly
num = np.asarray(id_num)

while i < lenth:
    flag=1   
    #print(id_name,id_num)
    x=0
    while x < len(pos):
        if(name[i]==pos[x]):
            break
        else:
            x=x+1
    length=id_num[i]
    #print(df.loc[n,'Start'])
    u=1
    n=j+1
    #print(df.loc[n,'Start'],df.loc[j,'Start'])
    while u < length:   
        if df.loc[n,'Start']-df.loc[j,'Start'] <= float(b)  :   
            n=n+1
            u=u+1
            pass
        else:
            #print(df.loc[n,'Start'],df.loc[j,'Start'])
            flag=flag+1
            j=n
            u=u+1
            n=n+1
            #print(flag)
            pass
    n=n-1
    #print(df.loc[n,'Start'],df.loc[j,'Start'])
    with open(c+'.txt', 'a') as w:  
        w.write('Gene name: '+str(gname[x]) +', Peak#:' + str(peak[x]) +', Peak length:  '+ Efield[x] +', tfbs counts= '+ str(flag)  + ',  Result: ' + str(100*(flag)/int(Efield[x]))+ '\n')
    print('Gene name: '+str(gname[x]) +', Peak#:' + str(peak[x]) +', Peak length:  '+ Efield[x] +', tfbs counts= '+ str(flag)  + ',  Result: ' + str(100*(flag)/int(Efield[x]))+ '\n') 
    i=i+1
    j=n+1
os.remove('result_n.txt')  
os.remove('cleaned.csv')  
os.remove('ranked.csv') 
os.remove('result.csv')  
 
